# Supplementary material for: (E)-4-(4-Meth­oxy­phen­yl)but-3-en-2-one
Source: Acta Crystallogr Sect E Struct Rep Online. 2012 Mar 24;68(Pt 4):o1183. doi: 10.1107/S1600536812012214 (PMC3344121; doi:10.1107/S1600536812012214)
Supplement: Supplementary file 1 [file e-68-o1183-sup1.cif]

##############################################################################
#                                                                            #
# This CIF contains the data in a paper accepted for publication in          #
# Acta Crystallographica Section E. It conforms to the requirements of       #
# Notes for Authors for Acta Crystallographica Section E, and has been       #
# peer reviewed under the auspices of the IUCr Commission on Journals.       #
#                                                                            #
# Full details of the Crystallographic Information File format               #
# are given in the paper "The Crystallographic Information File (CIF):       #
# a New Standard Archive File for Crystallography" by S. R. Hall, F. H.      #
# Allen and I. D. Brown [Acta Cryst. (1991), A47, 655-685].                  #
#                                                                            #
# The current version of the core CIF dictionary is obtainable from          #
# ftp://ftp.iucr.org/pub/cif_core.dic.                                       #
#                                                                            #
# Software is freely available for graphical display of the structure(s)     #
# in this CIF. For information consult the CIF software page                 #
# http://www.iucr.org/resources/cif/software.                                #
#                                                                            #
# This file may be used for bona fide research purposes within the           #
# scientific community so long as proper attribution is given to the journal # 
# article from which it was obtained.                                        #
#                                                                            #
##############################################################################
data_I
_audit_creation_method     SHELXL-97
_chemical_name_systematic
;
(<i>E</i>)-4-(4-Methoxyphenyl)but-3-en-2-one
;
_chemical_name_common     ?
_chemical_formula_moiety     'C11 H12 O2'
_chemical_formula_sum     'C11 H12 O2'
_chemical_formula_iupac     'C11 H12 O2'
_chemical_formula_weight     176.21
_chemical_melting_point     ?
_symmetry_cell_setting     monoclinic
_symmetry_space_group_name_H-M     'P 21/c'
_symmetry_space_group_name_Hall     '-P 2ybc'
loop_
    _symmetry_equiv_pos_as_xyz
    'x, y, z'
    '-x, y+1/2, -z+1/2'
    '-x, -y, -z'
    'x, -y-1/2, z-1/2'
_cell_length_a     10.1623(19)
_cell_length_b     13.292(3)
_cell_length_c     6.6488(13)
_cell_angle_alpha     90.00
_cell_angle_beta     98.486(3)
_cell_angle_gamma     90.00
_cell_volume     888.3(3)
_cell_formula_units_Z     4
_cell_measurement_reflns_used     2041
_cell_measurement_theta_min     2.54
_cell_measurement_theta_max     28.10
_cell_measurement_temperature     100(2)
_exptl_crystal_description     'hexagonal plate'
_exptl_crystal_colour     colourless
_exptl_crystal_size_max     0.30
_exptl_crystal_size_mid     0.30
_exptl_crystal_size_min     0.10
_exptl_crystal_density_diffrn     1.318
_exptl_crystal_density_meas     ?
_exptl_crystal_density_method     'not measured'
_exptl_crystal_F_000     376
_exptl_absorpt_coefficient_mu     0.090
_exptl_absorpt_correction_type     multi-scan
_exptl_absorpt_process_details     '(SADABS; Bruker, 2009)'
_exptl_absorpt_correction_T_min     0.920
_exptl_absorpt_correction_T_max     0.980
_exptl_special_details     ?
_diffrn_ambient_temperature     100(2)
_diffrn_radiation_type     MoK\a
_diffrn_radiation_wavelength     0.71073
_diffrn_radiation_source     'fine-focus sealed tube'
_diffrn_radiation_monochromator     graphite
_diffrn_measurement_device_type     'Bruker APEXII CCD'
_diffrn_measurement_method     'phi and omega scans'
_diffrn_detector_area_resol_mean     0
_diffrn_reflns_number     4492
_diffrn_reflns_av_R_equivalents     0.0573
_diffrn_reflns_av_sigmaI/netI     0.0545
_diffrn_reflns_theta_min     2.54
_diffrn_reflns_theta_max     24.99
_diffrn_reflns_theta_full     24.99
_diffrn_measured_fraction_theta_max     0.999
_diffrn_measured_fraction_theta_full     0.999
_diffrn_reflns_limit_h_min     -11
_diffrn_reflns_limit_h_max     12
_diffrn_reflns_limit_k_min     -15
_diffrn_reflns_limit_k_max     14
_diffrn_reflns_limit_l_min     -7
_diffrn_reflns_limit_l_max     7
_diffrn_standards_number     0
_diffrn_standards_interval_count     0
_diffrn_standards_interval_time     0
_diffrn_standards_decay_%     .
_refine_special_details
;
 Refinement of F^2^ against ALL reflections.  The weighted R-factor wR and
 goodness of fit S are based on F^2^, conventional R-factors R are based
 on F, with F set to zero for negative F^2^. The threshold expression of
 F^2^ > 2sigma(F^2^) is used only for calculating R-factors(gt) etc. and is
 not relevant to the choice of reflections for refinement.  R-factors based
 on F^2^ are statistically about twice as large as those based on F, and R-
 factors based on ALL data will be even larger.
;
_reflns_number_total     1556
_reflns_number_gt     1332
_reflns_threshold_expression     I>2sigma(I)
_refine_ls_structure_factor_coef     Fsqd
_refine_ls_matrix_type     full
_refine_ls_R_factor_all     0.0682
_refine_ls_R_factor_gt     0.0625
_refine_ls_wR_factor_gt     0.1402
_refine_ls_wR_factor_ref     0.1496
_refine_ls_goodness_of_fit_ref     1.102
_refine_ls_restrained_S_all     1.102
_refine_ls_number_reflns     1556
_refine_ls_number_parameters     121
_refine_ls_number_restraints     0
_refine_ls_hydrogen_treatment     constr
_refine_ls_weighting_scheme     calc
_refine_ls_weighting_details
         'calc w=1/[\s^2^(Fo^2^)+(0.0943P)^2^+0.0951P] where P=(Fo^2^+2Fc^2^)/3'
_atom_sites_solution_hydrogens     geom
_atom_sites_solution_primary     direct
_atom_sites_solution_secondary     difmap
_refine_ls_shift/su_max     0.001
_refine_ls_shift/su_mean     0.000
_refine_diff_density_max     0.357
_refine_diff_density_min     -0.599
_refine_ls_extinction_method     'SHELXL97 (Sheldrick, 2008)'
_refine_ls_extinction_coef     0.093(13)
_refine_ls_extinction_expression
                                  'Fc^*^=kFc[1+0.001xFc^2^\l^3^/sin(2\q)]^-1/4^'
loop_
    _atom_type_symbol
    _atom_type_description
    _atom_type_scat_dispersion_real
    _atom_type_scat_dispersion_imag
    _atom_type_scat_source
    'C' 'C' 0.0033 0.0016
                         'International Tables Vol C Tables 4.2.6.8 and 6.1.1.4'
    'H' 'H' 0.0000 0.0000
                         'International Tables Vol C Tables 4.2.6.8 and 6.1.1.4'
    'O' 'O' 0.0106 0.0060
                         'International Tables Vol C Tables 4.2.6.8 and 6.1.1.4'
_computing_data_collection     'APEX2 (Bruker, 2009)'
_computing_cell_refinement     'SAINT (Bruker, 2009)'
_computing_data_reduction     'SAINT (Bruker, 2009)'
_computing_structure_solution     'SHELXS97 (Sheldrick, 2008)'
_computing_structure_refinement     'SHELXL97 (Sheldrick, 2008)'
_computing_molecular_graphics     'ORTEP-3 for Windows (Farrugia, 1997)'
_computing_publication_material     'PLATON (Spek, 2009)'
loop_
    _atom_site_type_symbol
    _atom_site_label
    _atom_site_fract_x
    _atom_site_fract_y
    _atom_site_fract_z
    _atom_site_U_iso_or_equiv
    _atom_site_adp_type
    _atom_site_calc_flag
    _atom_site_refinement_flags
    _atom_site_occupancy
    _atom_site_symmetry_multiplicity
    _atom_site_disorder_assembly
    _atom_site_disorder_group
    C C1 0.32731(14) 0.16937(12) 0.2922(2) 0.0270(4) Uani d . 1 1 . .
    H H1A 0.4029 0.1751 0.2218 0.040 Uiso calc R 1 1 . .
    H H1B 0.3505 0.1293 0.4123 0.040 Uiso calc R 1 1 . .
    H H1C 0.3005 0.2352 0.3298 0.040 Uiso calc R 1 1 . .
    O O2 0.23069(10) 0.09565(8) -0.01128(16) 0.0272(4) Uani d . 1 1 . .
    C C2 0.21533(15) 0.12060(11) 0.1565(2) 0.0216(4) Uani d . 1 1 . .
    C C3 0.08653(15) 0.10549(11) 0.2238(2) 0.0205(4) Uani d . 1 1 . .
    H H3 0.0184 0.0778 0.1318 0.025 Uiso calc R 1 1 . .
    C C4 0.06085(14) 0.12829(10) 0.4045(2) 0.0197(4) Uani d . 1 1 . .
    H H4 0.1314 0.1531 0.4961 0.024 Uiso calc R 1 1 . .
    O O5 -0.42876(10) 0.09838(8) 0.69111(15) 0.0255(4) Uani d . 1 1 . .
    C C6 -0.43869(14) 0.12266(12) 0.8912(2) 0.0257(4) Uani d . 1 1 . .
    H H6A -0.3794 0.0808 0.9809 0.039 Uiso calc R 1 1 . .
    H H6B -0.5284 0.1119 0.9157 0.039 Uiso calc R 1 1 . .
    H H6C -0.4152 0.1920 0.9155 0.039 Uiso calc R 1 1 . .
    C C1' -0.06661(14) 0.11909(10) 0.4784(2) 0.0194(4) Uani d . 1 1 . .
    C C2' -0.07619(13) 0.15059(11) 0.6694(2) 0.0209(4) Uani d . 1 1 . .
    H H2' -0.0009 0.1759 0.7502 0.025 Uiso calc R 1 1 . .
    C C3' -0.19429(14) 0.14616(11) 0.7475(2) 0.0220(4) Uani d . 1 1 . .
    H H3' -0.1984 0.1693 0.8784 0.026 Uiso calc R 1 1 . .
    C C4' -0.30685(14) 0.10736(10) 0.6309(2) 0.0199(4) Uani d . 1 1 . .
    C C5' -0.29933(14) 0.07434(11) 0.4401(2) 0.0221(4) Uani d . 1 1 . .
    H H5' -0.3743 0.0479 0.3605 0.027 Uiso calc R 1 1 . .
    C C6' -0.18091(14) 0.07994(11) 0.3644(2) 0.0212(4) Uani d . 1 1 . .
    H H6' -0.1770 0.0569 0.2333 0.025 Uiso calc R 1 1 . .
loop_
    _atom_site_aniso_label
    _atom_site_aniso_U_11
    _atom_site_aniso_U_22
    _atom_site_aniso_U_33
    _atom_site_aniso_U_12
    _atom_site_aniso_U_13
    _atom_site_aniso_U_23
    C1 0.0235(8) 0.0307(8) 0.0275(9) -0.0024(6) 0.0064(6) -0.0031(6)
    O2 0.0258(7) 0.0343(7) 0.0224(7) -0.0017(4) 0.0069(5) -0.0039(4)
    C2 0.0237(8) 0.0181(7) 0.0232(9) 0.0031(6) 0.0047(6) 0.0033(6)
    C3 0.0185(8) 0.0207(8) 0.0217(9) -0.0005(5) 0.0012(6) 0.0005(5)
    C4 0.0193(8) 0.0163(7) 0.0229(9) 0.0002(5) 0.0010(6) 0.0018(6)
    O5 0.0179(6) 0.0374(7) 0.0217(7) -0.0014(4) 0.0039(4) -0.0016(4)
    C6 0.0222(8) 0.0321(9) 0.0241(9) 0.0019(6) 0.0077(6) -0.0007(7)
    C1' 0.0206(8) 0.0153(7) 0.0220(8) 0.0018(5) 0.0021(6) 0.0027(6)
    C2' 0.0198(8) 0.0189(8) 0.0227(9) -0.0015(6) -0.0006(6) 0.0003(6)
    C3' 0.0250(8) 0.0205(8) 0.0201(8) 0.0009(6) 0.0021(6) -0.0006(6)
    C4' 0.0181(8) 0.0207(8) 0.0210(9) 0.0023(6) 0.0035(6) 0.0030(6)
    C5' 0.0209(7) 0.0247(8) 0.0194(8) -0.0007(6) -0.0012(6) 0.0006(6)
    C6' 0.0229(8) 0.0226(8) 0.0177(8) 0.0016(6) 0.0015(6) 0.0006(6)
_geom_special_details
;
 All esds (except the esd in the dihedral angle between two l.s. planes)
 are estimated using the full covariance matrix.  The cell esds are taken
 into account individually in the estimation of esds in distances, angles
 and torsion angles; correlations between esds in cell parameters are only
 used when they are defined by crystal symmetry.  An approximate (isotropic)
 treatment of cell esds is used for estimating esds involving l.s. planes.
;
loop_
    _geom_bond_atom_site_label_1
    _geom_bond_atom_site_label_2
    _geom_bond_site_symmetry_2
    _geom_bond_distance
    _geom_bond_publ_flag
    C1 C2 . 1.492(2) ?
    C1 H1A . 0.9600 ?
    C1 H1B . 0.9600 ?
    C1 H1C . 0.9600 ?
    O2 C2 . 1.1959(18) ?
    C2 C3 . 1.458(2) ?
    C3 C4 . 1.302(2) ?
    C3 H3 . 0.9300 ?
    C4 C1' . 1.4568(19) ?
    C4 H4 . 0.9300 ?
    O5 C4' . 1.3622(16) ?
    O5 C6 . 1.3872(18) ?
    C6 H6A . 0.9600 ?
    C6 H6B . 0.9600 ?
    C6 H6C . 0.9600 ?
    C1' C2' . 1.355(2) ?
    C1' C6' . 1.391(2) ?
    C2' C3' . 1.377(2) ?
    C2' H2' . 0.9300 ?
    C3' C4' . 1.383(2) ?
    C3' H3' . 0.9300 ?
    C4' C5' . 1.355(2) ?
    C5' C6' . 1.373(2) ?
    C5' H5' . 0.9300 ?
    C6' H6' . 0.9300 ?
loop_
    _geom_angle_atom_site_label_1
    _geom_angle_atom_site_label_2
    _geom_angle_atom_site_label_3
    _geom_angle_site_symmetry_1
    _geom_angle_site_symmetry_3
    _geom_angle
    _geom_angle_publ_flag
    C2 C1 H1A . . 109.5 ?
    C2 C1 H1B . . 109.5 ?
    H1A C1 H1B . . 109.5 ?
    C2 C1 H1C . . 109.5 ?
    H1A C1 H1C . . 109.5 ?
    H1B C1 H1C . . 109.5 ?
    O2 C2 C3 . . 119.65(14) ?
    O2 C2 C1 . . 119.45(13) ?
    C3 C2 C1 . . 120.87(13) ?
    C4 C3 C2 . . 124.22(14) ?
    C4 C3 H3 . . 117.9 ?
    C2 C3 H3 . . 117.9 ?
    C3 C4 C1' . . 126.94(14) ?
    C3 C4 H4 . . 116.5 ?
    C1' C4 H4 . . 116.5 ?
    C4' O5 C6 . . 117.34(11) ?
    O5 C6 H6A . . 109.5 ?
    O5 C6 H6B . . 109.5 ?
    H6A C6 H6B . . 109.5 ?
    O5 C6 H6C . . 109.5 ?
    H6A C6 H6C . . 109.5 ?
    H6B C6 H6C . . 109.5 ?
    C2' C1' C6' . . 117.18(13) ?
    C2' C1' C4 . . 118.74(13) ?
    C6' C1' C4 . . 124.08(14) ?
    C1' C2' C3' . . 121.82(13) ?
    C1' C2' H2' . . 119.1 ?
    C3' C2' H2' . . 119.1 ?
    C2' C3' C4' . . 119.97(14) ?
    C2' C3' H3' . . 120.0 ?
    C4' C3' H3' . . 120.0 ?
    C5' C4' O5 . . 115.21(13) ?
    C5' C4' C3' . . 119.27(13) ?
    O5 C4' C3' . . 125.52(13) ?
    C4' C5' C6' . . 119.95(13) ?
    C4' C5' H5' . . 120.0 ?
    C6' C5' H5' . . 120.0 ?
    C5' C6' C1' . . 121.81(14) ?
    C5' C6' H6' . . 119.1 ?
    C1' C6' H6' . . 119.1 ?
loop_
    _geom_torsion_atom_site_label_1
    _geom_torsion_atom_site_label_2
    _geom_torsion_atom_site_label_3
    _geom_torsion_atom_site_label_4
    _geom_torsion_site_symmetry_1
    _geom_torsion_site_symmetry_2
    _geom_torsion_site_symmetry_3
    _geom_torsion_site_symmetry_4
    _geom_torsion
    _geom_torsion_publ_flag
    O2 C2 C3 C4 . . . . 178.60(14) ?
    C1 C2 C3 C4 . . . . -3.1(2) ?
    C2 C3 C4 C1' . . . . 177.22(12) ?
    C3 C4 C1' C2' . . . . -177.26(15) ?
    C3 C4 C1' C6' . . . . 2.5(2) ?
    C6' C1' C2' C3' . . . . -1.2(2) ?
    C4 C1' C2' C3' . . . . 178.55(12) ?
    C1' C2' C3' C4' . . . . 1.0(2) ?
    C6 O5 C4' C5' . . . . 174.34(13) ?
    C6 O5 C4' C3' . . . . -5.4(2) ?
    C2' C3' C4' C5' . . . . -0.2(2) ?
    C2' C3' C4' O5 . . . . 179.55(12) ?
    O5 C4' C5' C6' . . . . -179.98(12) ?
    C3' C4' C5' C6' . . . . -0.2(2) ?
    C4' C5' C6' C1' . . . . -0.1(2) ?
    C2' C1' C6' C5' . . . . 0.8(2) ?
    C4 C1' C6' C5' . . . . -178.96(12) ?
loop_
    _geom_hbond_atom_site_label_D
    _geom_hbond_atom_site_label_H
    _geom_hbond_atom_site_label_A
    _geom_hbond_site_symmetry_A
    _geom_hbond_distance_DH
    _geom_hbond_distance_HA
    _geom_hbond_distance_DA
    _geom_hbond_angle_DHA
    _geom_hbond_publ_flag
    C6' H6' O2 3_555 0.93 2.52 3.296(2) 141 y
    C6 H6B O2 1_456 0.96 2.57 3.533(2) 176 y
_iucr_refine_instructions_details
;
TITL TKRS-1  P2(1)/c
CELL  0.71073  10.1623  13.2919   6.6488   90.000   98.486   90.000
ZERR     4.00   0.0019   0.0025   0.0013    0.000    0.003    0.000
LATT   1
SYMM  - X, 1/2 + Y, 1/2 - Z
SFAC  C    H    O
UNIT  44   48   8
MERG   2
OMIT    -3.00  50.00
FMAP   2
PLAN   10
BOND   $H
ACTA
LIST 4
CONF
L.S.   7
WGHT    0.094300    0.095100
EXTI    0.093092
FVAR       1.12208
C1    1    0.327305    0.169372    0.292204    11.00000    0.02351    0.03067 =
         0.02749   -0.00311    0.00636   -0.00238
AFIX 137
H1A   2    0.402927    0.175064    0.221800    11.00000   -1.50000
H1B   2    0.350496    0.129263    0.412280    11.00000   -1.50000
H1C   2    0.300539    0.235169    0.329847    11.00000   -1.50000
AFIX   0
O2    3    0.230685    0.095652   -0.011281    11.00000    0.02584    0.03428 =
         0.02241   -0.00389    0.00686   -0.00168
C2    1    0.215332    0.120600    0.156503    11.00000    0.02374    0.01813 =
         0.02316    0.00331    0.00468    0.00314
C3    1    0.086530    0.105487    0.223848    11.00000    0.01852    0.02069 =
         0.02172    0.00049    0.00120   -0.00045
AFIX  43
H3    2    0.018355    0.077773    0.131829    11.00000   -1.20000
AFIX   0
C4    1    0.060848    0.128290    0.404456    11.00000    0.01926    0.01629 =
         0.02287    0.00179    0.00100    0.00016
AFIX  43
H4    2    0.131394    0.153102    0.496073    11.00000   -1.20000
AFIX   0
O5    3   -0.428763    0.098379    0.691105    11.00000    0.01789    0.03741 =
         0.02166   -0.00157    0.00395   -0.00140
C6    1   -0.438689    0.122659    0.891222    11.00000    0.02225    0.03209 =
         0.02413   -0.00071    0.00770    0.00190
AFIX 137
H6A   2   -0.379392    0.080846    0.980918    11.00000   -1.50000
H6B   2   -0.528390    0.111927    0.915704    11.00000   -1.50000
H6C   2   -0.415154    0.192008    0.915536    11.00000   -1.50000
AFIX   0
C1'   1   -0.066614    0.119087    0.478368    11.00000    0.02056    0.01530 =
         0.02195    0.00269    0.00208    0.00176
C2'   1   -0.076191    0.150591    0.669442    11.00000    0.01983    0.01893 =
         0.02268    0.00025   -0.00058   -0.00152
AFIX  43
H2'   2   -0.000939    0.175908    0.750153    11.00000   -1.20000
AFIX   0
C3'   1   -0.194289    0.146161    0.747459    11.00000    0.02501    0.02047 =
         0.02006   -0.00064    0.00214    0.00087
AFIX  43
H3'   2   -0.198355    0.169250    0.878438    11.00000   -1.20000
AFIX   0
C4'   1   -0.306850    0.107359    0.630937    11.00000    0.01813    0.02067 =
         0.02103    0.00303    0.00353    0.00230
C5'   1   -0.299327    0.074345    0.440121    11.00000    0.02089    0.02474 =
         0.01943    0.00059   -0.00119   -0.00067
AFIX  43
H5'   2   -0.374297    0.047921    0.360519    11.00000   -1.20000
AFIX   0
C6'   1   -0.180914    0.079940    0.364397    11.00000    0.02285    0.02262 =
         0.01767    0.00062    0.00148    0.00159
AFIX  43
H6'   2   -0.177045    0.056922    0.233310    11.00000   -1.20000
HKLF    4
END
;
data_global
_journal_date_recd_electronic     2012-03-14
_journal_date_accepted     2012-03-21
_journal_name_full     'Acta Crystallographica, Section E'
_journal_year     2012
_journal_volume     68
_journal_issue      4
_journal_page_first     o1183
_journal_page_last     o1183
_journal_paper_category     QO
_journal_paper_doi     10.1107/S1600536812012214
_journal_coeditor_code     GK2469
_publ_contact_author_name     'Gupta, Vivek K.'
_publ_contact_author_address
;
Post-Graduate Department of Physics & Electronics,
University of Jammu,
Jammu Tawi 180 006,
India
;
_publ_contact_author_email     'vivek_gupta2k2@hotmail.com'
_publ_contact_author_fax     '+911912432051'
_publ_contact_author_phone     '+919419102467'
_publ_section_title
;
(<i>E</i>)-4-(4-Methoxyphenyl)but-3-en-2-one
;
loop_
    _publ_author_name
    _publ_author_footnote
    _publ_author_address
    'Sambyal, Ambika' .
;
Post-Graduate Department of Chemistry,
University of Jammu, Jammu Tawi 180 006, India
;
    'Kour, Manpreet' .
;
Post-Graduate Department of Physics & Electronics,
University of Jammu, Jammu Tawi 180 006, India
;
    'Anthal, Sumati' .
;
Post-Graduate Department of Physics & Electronics,
University of Jammu, Jammu Tawi 180 006, India
;
    'Bamzai, R. K.' .
;
Post-Graduate Department of Chemistry,
University of Jammu, Jammu Tawi 180 006, India
;
    'Kant, Rajni' .
;
Post-Graduate Department of Physics & Electronics,
University of Jammu, Jammu Tawi 180 006, India
;
    'Gupta, Vivek K.' .
;
Post-Graduate Department of Physics & Electronics,
University of Jammu, Jammu Tawi 180 006, India
;
