# Supplementary material for: (E)-4-(4-Meth­oxy­phen­yl)but-3-en-2-one
Source: Acta Crystallogr Sect E Struct Rep Online. 2012 Mar 24;68(Pt 4):o1183. doi: 10.1107/S1600536812012214 (PMC3344121; doi:10.1107/S1600536812012214)
Supplement: Supplementary file 2 [file e-68-o1183-Isup2.hkl]

#
# h,k,l, Fc-squared, Fo-squared, sigma(Fo-squared) and status flag
#
data_I
_shelx_title ' TKRS-1  P2(1)/c'
_shelx_refln_list_code          4
_shelx_F_calc_maximum      187.51
_exptl_crystal_F_000       376.00
_reflns_d_resolution_high  0.8411
 
loop_
 _symmetry_equiv_pos_as_xyz
 'x, y, z'
 '-x, y+1/2, -z+1/2'
 '-x, -y, -z'
 'x, -y-1/2, z-1/2'
 
_cell_length_a    10.1623
_cell_length_b    13.2919
_cell_length_c     6.6488
_cell_angle_alpha  90.000
_cell_angle_beta   98.486
_cell_angle_gamma  90.000
 
_shelx_F_squared_multiplier     1.000
 
loop_
 _refln_index_h
 _refln_index_k
 _refln_index_l
 _refln_F_squared_calc
 _refln_F_squared_meas
 _refln_F_squared_sigma
 _refln_observed_status
   2   0   0     1013.29     1212.79     48.54 o
   3   0   0        1.44       -0.42      0.28 o
   4   0   0       47.32       45.18      2.20 o
   5   0   0       27.43       22.94      1.46 o
   6   0   0      952.59     1084.42     46.66 o
   7   0   0      354.05      341.36     16.34 o
   8   0   0     2977.55     3338.91    139.93 o
   9   0   0       98.28       92.56      6.40 o
  10   0   0       58.43       55.97      4.93 o
  11   0   0       11.30       13.43      2.86 o
   1   1   0      149.14      127.03      6.96 o
   2   1   0       82.29       74.34      2.04 o
   3   1   0      985.96      967.55     23.21 o
   4   1   0      583.95      606.60     14.96 o
   5   1   0       55.29       53.16      1.68 o
   6   1   0      175.18      156.55      3.99 o
   7   1   0      178.70      164.31      5.10 o
   8   1   0      221.25      224.33      8.38 o
   9   1   0      299.37      319.87     11.49 o
  10   1   0       60.34       62.47      3.72 o
  11   1   0        2.34        3.35      1.10 o
   0   2   0      898.22      862.93     35.63 o
   1   2   0       27.65       25.90      1.09 o
   2   2   0      178.09      167.79      5.32 o
   3   2   0       83.58       83.73      2.16 o
   4   2   0       46.54       44.33      1.29 o
   5   2   0       28.90       26.27      1.06 o
   6   2   0       30.75       27.39      1.17 o
   7   2   0       28.79       24.82      1.47 o
   8   2   0       10.24        9.89      1.15 o
   9   2   0        0.59        2.17      0.82 o
  10   2   0        7.16        6.36      1.30 o
  11   2   0        0.17       -0.11      0.98 o
   1   3   0     1164.81      801.90    286.23 o
   2   3   0     2635.76     1265.91     51.79 o
   3   3   0      809.91      701.60     70.74 o
   4   3   0       78.22       61.79      1.67 o
   5   3   0       84.60       77.91      2.01 o
   6   3   0      816.80      869.81     18.55 o
   7   3   0      779.08      804.20     20.25 o
   8   3   0      538.76      567.66     14.96 o
   9   3   0      465.15      514.78     17.38 o
  10   3   0        5.10        4.55      1.24 o
  11   3   0        4.20        3.86      1.16 o
   0   4   0    35158.23    17867.66   2779.74 o
   1   4   0      623.10      458.42    176.15 o
   2   4   0        1.73        3.09      0.80 o
   3   4   0       79.73       67.83      2.22 o
   4   4   0       47.39       46.42      1.35 o
   5   4   0        6.35        4.02      0.67 o
   6   4   0      945.74     1042.61     19.69 o
   7   4   0      381.36      405.97      9.35 o
   8   4   0     1509.79     1672.78     40.86 o
   9   4   0       57.59       55.07      3.14 o
  10   4   0        4.80        4.16      1.26 o
  11   4   0        6.57        6.41      1.51 o
   1   5   0      169.40      162.17      3.05 o
   2   5   0      254.41      259.13      5.24 o
   3   5   0      136.24      104.13     24.92 o
   4   5   0       87.24       66.50      3.33 o
   5   5   0      243.40      235.52      5.03 o
   6   5   0        2.74        3.10      0.92 o
   7   5   0       21.97       17.80      1.02 o
   8   5   0        9.03        8.01      1.32 o
   9   5   0       10.71        8.93      1.21 o
  10   5   0       24.41       24.33      2.05 o
  11   5   0       11.16       11.39      4.20 o
   0   6   0     1849.38     2000.52     58.40 o
   1   6   0      167.63      170.82      3.27 o
   2   6   0      267.93      284.58      5.81 o
   3   6   0       64.78       57.18      2.61 o
   4   6   0      153.16      147.39      4.26 o
   5   6   0       24.48       18.74      1.35 o
   6   6   0      146.87      150.60      3.64 o
   7   6   0      131.45      142.37      3.58 o
   8   6   0       36.98       35.70      2.10 o
   9   6   0        3.62        3.41      0.84 o
  10   6   0       20.76       23.15      2.50 o
  11   6   0        1.41        1.40      1.05 o
   1   7   0        2.31        1.91      0.27 o
   2   7   0     1633.38     1797.05     33.19 o
   3   7   0      363.96      375.74      7.61 o
   4   7   0        0.96        2.46      0.48 o
   5   7   0       60.69       51.08     10.54 o
   6   7   0      543.35      578.08     11.54 o
   7   7   0      345.65      394.96      8.33 o
   8   7   0      225.14      243.17      7.50 o
   9   7   0       58.66       60.69      5.41 o
  10   7   0       48.12       58.10      3.46 o
   0   8   0     1116.94     1256.25     37.38 o
   1   8   0      207.69      224.22      4.29 o
   2   8   0      273.00      284.60      5.99 o
   3   8   0       45.50       39.03      1.39 o
   4   8   0       14.46       14.91      0.90 o
   5   8   0        0.87        0.16      0.27 o
   6   8   0      563.98      614.54     15.89 o
   7   8   0      233.36      232.66     12.22 o
   8   8   0      208.56      235.82      7.42 o
   9   8   0        3.30        3.84      1.07 o
  10   8   0       21.44       25.22      2.26 o
   1   9   0        7.17        7.09      0.56 o
   2   9   0      121.53      128.72      3.20 o
   3   9   0        0.22        0.65      0.32 o
   4   9   0        0.11        0.27      0.29 o
   5   9   0       43.50       43.37      1.66 o
   6   9   0       37.81       37.43      1.77 o
   7   9   0       62.29       62.10      2.87 o
   8   9   0      126.84      136.47      5.06 o
   9   9   0        6.59        7.30      1.59 o
   0  10   0      327.25      357.58     17.08 o
   1  10   0       95.22       95.88      4.35 o
   2  10   0        3.97        2.88      0.69 o
   3  10   0        0.54        0.37      0.38 o
   4  10   0       24.66       21.59      1.30 o
   5  10   0        0.26        0.57      0.41 o
   6  10   0      114.81      120.69      3.78 o
   7  10   0       39.36       39.21      2.97 o
   8  10   0        3.64        3.65      3.57 o
   9  10   0       55.42       76.25      6.95 o
   1  11   0      137.07      138.70      5.86 o
   2  11   0      507.84      574.80     18.52 o
   3  11   0       72.52       78.57      4.03 o
   4  11   0       11.00       10.31      1.52 o
   5  11   0        3.03        3.01      0.93 o
   6  11   0      164.76      170.13     12.96 o
   7  11   0       12.61       12.73      2.65 o
   0  12   0        0.08       -0.36      0.73 o
   1  12   0       48.99       45.81      2.98 o
   2  12   0      192.50      204.23      8.06 o
   3  12   0        1.16        0.28      0.66 o
   4  12   0        4.11        3.19      0.94 o
   5  12   0        0.00       -0.01      0.72 o
   6  12   0      139.04      135.14      6.11 o
   7  12   0       59.00       51.44      5.05 o
   1  13   0       38.02       34.21      3.72 o
   2  13   0       13.20       12.39      3.79 o
   3  13   0       14.47       15.02      1.94 o
   4  13   0        4.12        4.12      1.23 o
   5  13   0        0.62        0.86      0.82 o
   6  13   0        2.18        1.53      1.38 o
   0  14   0       27.86       30.85      3.93 o
   1  14   0       27.93       24.99      2.56 o
   2  14   0        7.80        6.13      1.45 o
   3  14   0       28.39       27.03      2.64 o
   4  14   0        0.53        0.91      1.25 o
   5  14   0       24.79       22.81      2.48 o
   1  15   0      101.27       99.58      5.32 o
   2  15   0       92.35       97.30      5.28 o
   3  15   0        6.72        8.20      1.61 o
 -12   1   1        0.37        0.88      1.06 o
 -11   1   1       61.75       68.44      4.49 o
 -10   1   1       12.15       11.51      1.41 o
  -9   1   1        0.71        0.32      0.47 o
  -8   1   1      144.21      153.21      5.40 o
  -7   1   1       14.21       14.35      1.05 o
  -6   1   1      112.19       89.61      2.66 o
  -5   1   1     3102.36     3800.96     74.88 o
  -4   1   1      613.67      641.64     13.59 o
  -3   1   1       41.82       43.56      1.32 o
  -2   1   1      393.96      391.40     33.71 o
  -1   1   1      811.64      827.47     40.68 o
   0   1   1     1201.64     1367.37     55.57 o
   1   1   1     4871.17     5843.38    274.22 o
   2   1   1       17.85       25.45      1.27 o
   3   1   1     4439.75     5573.82    176.91 o
   4   1   1      268.97      249.16      8.28 o
   5   1   1        8.72       10.69      1.15 o
   6   1   1       49.39       45.01      2.45 o
   7   1   1       48.81       41.29      2.49 o
   8   1   1      970.37     1020.60     31.79 o
   9   1   1     1016.52     1095.23     34.28 o
  10   1   1      130.48      134.74     11.71 o
  11   1   1       24.51       25.96      2.72 o
 -11   2   1       29.33       31.63      4.20 o
 -10   2   1        0.02       -0.10      0.50 o
  -9   2   1       56.70       49.93      2.51 o
  -8   2   1      247.09      251.84      9.54 o
  -7   2   1      460.50      474.39     13.85 o
  -6   2   1       27.54       33.79      1.13 o
  -5   2   1     1051.06     1173.55     29.72 o
  -4   2   1      136.24      161.80      3.07 o
  -3   2   1     2233.53     2590.08     52.31 o
  -2   2   1     2019.01     1833.99    312.41 o
  -1   2   1      516.50      604.13     24.68 o
   0   2   1        4.48        6.38      0.62 o
   1   2   1    11182.04    11176.84    459.77 o
   2   2   1       19.04       12.10      0.80 o
   3   2   1      248.21      226.92      9.70 o
   4   2   1        1.66        2.55      0.72 o
   5   2   1        6.42        8.57      1.79 o
   6   2   1      306.61      281.27      7.84 o
   7   2   1      468.93      465.61     12.35 o
   8   2   1        3.90        4.30      0.97 o
   9   2   1      255.13      242.70      9.25 o
  10   2   1        0.60        1.77      0.88 o
  11   2   1        5.19        3.01      1.09 o
 -11   3   1        6.71        7.62      1.44 o
 -10   3   1       18.20       17.48      1.75 o
  -9   3   1       73.38       71.79      3.16 o
  -8   3   1        4.75        3.80      0.76 o
  -7   3   1      411.20      404.49     10.89 o
  -6   3   1       84.36       82.99      2.10 o
  -5   3   1      797.82      905.49     16.99 o
  -4   3   1      232.74      230.59      5.25 o
  -3   3   1       10.86       10.83      0.69 o
  -2   3   1      201.90      205.51      5.47 o
  -1   3   1     1583.02     1039.74    595.38 o
   0   3   1      229.89      239.05     13.36 o
   1   3   1     9692.42     3479.51    652.37 o
   2   3   1      474.88      499.47     22.92 o
   3   3   1     1315.94     1411.43     29.32 o
   4   3   1       46.11       48.01      1.43 o
   5   3   1       85.21       91.78      3.83 o
   6   3   1       20.91       20.76      1.33 o
   7   3   1       13.59       12.66      1.16 o
   8   3   1      359.26      376.60     13.02 o
   9   3   1      685.89      749.56     24.26 o
  10   3   1        2.28        2.10      0.92 o
  11   3   1       27.76       32.13      3.06 o
 -11   4   1       76.85       83.24      4.31 o
 -10   4   1        5.86        5.95      1.06 o
  -9   4   1        8.17        6.90      1.03 o
  -8   4   1        1.84        0.90      0.57 o
  -7   4   1      338.32      374.65     10.25 o
  -6   4   1        7.59        9.03      0.61 o
  -5   4   1        0.05        0.44      0.58 o
  -4   4   1       21.79       18.67      0.76 o
  -3   4   1        8.53        8.03      0.49 o
  -2   4   1        0.64        0.57      0.18 o
  -1   4   1       28.82       28.78      1.39 o
   0   4   1      211.24      202.79      5.41 o
   1   4   1     8318.68     8596.22    536.97 o
   2   4   1       99.05      106.57      2.41 o
   3   4   1     1317.56     1475.10     27.20 o
   4   4   1        0.49        0.73      0.22 o
   5   4   1      101.84      100.00      4.00 o
   6   4   1        0.27       -0.37      0.27 o
   7   4   1       26.94       18.37      1.41 o
   8   4   1        0.25        0.42      0.54 o
   9   4   1      245.80      265.01     14.95 o
  10   4   1      109.37      117.49     10.69 o
  11   4   1      150.26      165.30      7.61 o
 -11   5   1       23.40       29.08      2.39 o
 -10   5   1        3.67        4.20      0.99 o
  -9   5   1       31.78       32.02      2.37 o
  -8   5   1      222.69      244.91      7.42 o
  -7   5   1      158.34      173.62      5.50 o
  -6   5   1      144.59      134.23      3.60 o
  -5   5   1     1787.57     2047.46     37.74 o
  -4   5   1       90.77       83.73      2.13 o
  -3   5   1       54.10       53.32      1.69 o
  -2   5   1      360.85      364.27      8.08 o
  -1   5   1       49.60       49.59      2.86 o
   0   5   1      111.55      112.39      4.26 o
   1   5   1      596.41      614.10     12.01 o
   2   5   1      106.26      122.75      2.74 o
   3   5   1     1979.24     2209.30     40.53 o
   4   5   1      396.95      368.43     13.49 o
   5   5   1       30.74       28.41      1.54 o
   6   5   1        3.35        2.74      0.53 o
   7   5   1        8.29        6.16      0.86 o
   8   5   1      473.00      504.99     17.01 o
   9   5   1      679.11      730.71     23.90 o
  10   5   1       85.89       88.71      4.86 o
  11   5   1        4.32        5.34      3.21 o
 -11   6   1        7.21        6.81      1.27 o
 -10   6   1        6.85        8.01      1.27 o
  -9   6   1        3.54        2.59      0.77 o
  -8   6   1      310.32      359.73     10.26 o
  -7   6   1      140.05       90.40     44.61 o
  -6   6   1      139.41      136.11      3.33 o
  -5   6   1      105.67      107.83      2.71 o
  -4   6   1        2.10        1.82      0.34 o
  -3   6   1      128.85      119.98      2.83 o
  -2   6   1       54.09       47.82      1.39 o
  -1   6   1      100.29       89.07      3.05 o
   0   6   1      278.13      270.47      5.40 o
   1   6   1     1658.91     1771.45     43.41 o
   2   6   1      136.04      128.59      2.63 o
   3   6   1       45.09       38.25      1.25 o
   4   6   1       19.94       24.06      1.00 o
   5   6   1        3.10        3.33      0.51 o
   6   6   1        2.74        1.52      0.45 o
   7   6   1      354.60      346.25      7.44 o
   8   6   1        6.62        4.54      1.09 o
   9   6   1       40.83       37.52      3.54 o
  10   6   1        0.08        0.56      0.82 o
 -10   7   1        2.41        4.11      0.99 o
  -9   7   1       56.40       66.58      3.20 o
  -8   7   1       99.26      111.40      5.35 o
  -7   7   1      749.26      888.95     22.60 o
  -6   7   1      497.83      558.48     11.14 o
  -5   7   1       22.62       24.86      1.07 o
  -4   7   1        0.84        0.47      0.23 o
  -3   7   1       92.40      107.43      2.66 o
  -2   7   1       25.99       18.49      0.83 o
  -1   7   1      106.43      117.95      3.12 o
   0   7   1       14.57       16.75      0.73 o
   1   7   1     2568.76     1428.00    566.24 o
   2   7   1      873.86      910.43     36.25 o
   3   7   1        5.46        5.52      0.52 o
   4   7   1        6.19        8.89      0.82 o
   5   7   1        6.12        6.50      1.17 o
   6   7   1        0.22        0.24      0.28 o
   7   7   1       19.97       18.95      1.33 o
   8   7   1        6.41        5.16      1.20 o
   9   7   1      190.87      224.21      9.09 o
  10   7   1      165.90      204.43      8.73 o
 -10   8   1        2.41        1.93      1.10 o
  -9   8   1        9.17       11.72      3.43 o
  -8   8   1        0.04       -0.81      0.65 o
  -7   8   1      412.84      463.03     27.42 o
  -6   8   1        7.78        7.89      0.74 o
  -5   8   1       39.77       34.99      3.05 o
  -4   8   1       10.71        9.34      0.76 o
  -3   8   1        5.37        6.22      0.67 o
  -2   8   1       15.74       13.48      0.82 o
  -1   8   1       18.49       18.21      1.42 o
   0   8   1       36.11       35.48      1.22 o
   1   8   1     3613.94     4104.94     83.15 o
   2   8   1       13.10       12.68      1.25 o
   3   8   1      663.65      701.01     15.04 o
   4   8   1        5.74        5.60      0.78 o
   5   8   1       39.39       39.64      1.50 o
   6   8   1        1.70        1.88      0.47 o
   7   8   1      146.03      147.29      7.34 o
   8   8   1        8.99       10.54      1.15 o
   9   8   1      150.78      172.12     16.70 o
  -9   9   1        4.69        5.34      1.32 o
  -8   9   1       42.85       47.02      9.00 o
  -7   9   1        4.69        4.54      1.16 o
  -6   9   1       29.90       31.94      1.63 o
  -5   9   1      339.19      295.06     52.09 o
  -4   9   1        0.13        0.63      0.36 o
  -3   9   1        4.37        5.37      0.80 o
  -2   9   1      207.67      186.52     16.88 o
  -1   9   1       16.64       17.83      1.34 o
   0   9   1       29.72       26.16      1.56 o
   1   9   1      263.75      279.82      6.57 o
   2   9   1      110.86      114.05      3.32 o
   3   9   1      269.25      279.03      9.69 o
   4   9   1      127.91       96.75     29.36 o
   5   9   1       18.00       17.30      1.28 o
   6   9   1       24.03       23.17      1.77 o
   7   9   1        1.24        1.09      0.54 o
   8   9   1       17.61       16.27      1.77 o
   9   9   1      247.19      295.73     30.49 o
  -9  10   1        9.13        7.75      1.93 o
  -8  10   1      131.84      154.99      6.99 o
  -7  10   1       31.61       28.80      2.71 o
  -6  10   1      278.21      313.52     12.55 o
  -5  10   1       22.62       26.21      2.97 o
  -4  10   1        1.12        1.13      0.43 o
  -3  10   1        6.17        6.27      0.80 o
  -2  10   1       14.84       15.68      1.18 o
  -1  10   1      286.68      306.48      8.70 o
   0  10   1       30.97       26.71      1.71 o
   1  10   1       34.08       33.03      1.53 o
   2  10   1      102.93      101.16      6.48 o
   3  10   1        5.31        3.93      0.79 o
   4  10   1       36.90       35.79      2.47 o
   5  10   1        0.12       -0.13      0.47 o
   6  10   1       47.42       46.96      2.49 o
   7  10   1      181.47      194.92     11.31 o
   8  10   1        0.29        1.76      1.16 o
  -8  11   1       25.25       26.54      2.87 o
  -7  11   1      244.73      280.58     15.24 o
  -6  11   1      346.83      383.50     24.04 o
  -5  11   1       10.24        7.54      2.11 o
  -4  11   1       71.65       77.27      2.80 o
  -3  11   1       60.01       59.44      2.78 o
  -2  11   1      117.20      112.97      5.39 o
  -1  11   1       60.61       52.22      2.53 o
   0  11   1       18.41       17.92      1.79 o
   1  11   1      264.63      276.68      6.75 o
   2  11   1      254.46      276.74     11.64 o
   3  11   1       20.31       16.61      3.18 o
   4  11   1        3.55        3.90      1.65 o
   5  11   1        1.69        1.02      0.73 o
   6  11   1        0.36        0.33      0.85 o
   7  11   1       66.08       64.16      3.88 o
   8  11   1        5.06        5.43      2.11 o
  -7  12   1      178.81      194.59     12.28 o
  -6  12   1       47.05       58.00      2.95 o
  -5  12   1       40.01       40.68      2.88 o
  -4  12   1        5.71        4.81      1.10 o
  -3  12   1       18.77       16.41      1.87 o
  -2  12   1        0.79        0.03      0.59 o
  -1  12   1       67.12       73.15      3.95 o
   0  12   1       14.49       14.05      1.79 o
   1  12   1      467.63      495.65     16.48 o
   2  12   1        1.62        1.31      0.78 o
   3  12   1       50.24       43.56      3.00 o
   4  12   1       13.20       10.23      1.66 o
   5  12   1       11.46       12.66      1.86 o
   6  12   1        0.90        0.26      0.86 o
   7  12   1      234.04      271.78     10.53 o
  -6  13   1        0.60        2.57      1.52 o
  -5  13   1       34.62       33.92      2.80 o
  -4  13   1        1.42        1.82      0.90 o
  -3  13   1       59.81       57.39      3.55 o
  -2  13   1       75.75       76.15      4.20 o
  -1  13   1        4.36        3.45      1.04 o
   0  13   1       24.45       18.76      2.15 o
   1  13   1      123.28      117.01      5.56 o
   2  13   1       22.76       16.40      2.04 o
   3  13   1       19.12       17.09      2.11 o
   4  13   1        8.77       10.69      1.77 o
   5  13   1        1.43        1.61      1.00 o
   6  13   1       39.18       43.88      3.45 o
  -5  14   1       50.82       52.92      3.53 o
  -4  14   1        1.71        2.10      1.05 o
  -3  14   1        0.18       -0.16      0.75 o
  -2  14   1        1.55        2.41      0.93 o
  -1  14   1      102.82       99.80     16.60 o
   0  14   1       29.67       25.79      2.61 o
   1  14   1        0.73        0.91      0.90 o
   2  14   1        5.77        4.44      1.22 o
   3  14   1       13.55       12.35      1.88 o
   4  14   1       28.25       26.89      4.34 o
   5  14   1        1.86        2.30      1.20 o
  -3  15   1       10.42        8.40      1.67 o
  -2  15   1       35.78       40.52      5.20 o
  -1  15   1      153.17      161.41      7.33 o
   0  15   1       23.98       21.82      2.49 o
   1  15   1        2.84        1.53      1.01 o
   2  15   1       10.90        7.23      1.64 o
   3  15   1        8.54       10.04      1.80 o
 -12   0   2        2.68        7.16      2.43 o
 -11   0   2        1.30        1.11      0.87 o
 -10   0   2      171.06      139.86      6.25 o
  -9   0   2       34.33       27.22      2.40 o
  -8   0   2      188.64      193.73      7.40 o
  -7   0   2       20.02       24.46      1.87 o
  -6   0   2        1.38        0.14      0.34 o
  -5   0   2      225.57      284.48      9.41 o
  -4   0   2      353.62      418.85     13.13 o
  -3   0   2      135.29      119.84      3.39 o
  -2   0   2       21.62       19.40      1.18 o
  -1   0   2      174.03      144.89      7.12 o
   0   0   2      484.49      355.80     15.66 o
   1   0   2        0.01       -0.14      0.44 o
   2   0   2      606.96      652.56     28.28 o
   3   0   2      894.01     1034.02     44.02 o
   4   0   2     3273.81     4279.59    177.64 o
   5   0   2        1.55        3.22      1.01 o
   6   0   2      162.03      176.48      9.64 o
   7   0   2        5.37        2.67      1.10 o
   8   0   2      158.05      152.36      9.09 o
   9   0   2      101.95       98.08      6.94 o
  10   0   2       46.12       47.80      4.79 o
  11   0   2      264.36      315.49     17.33 o
 -11   1   2        2.97        3.97      0.93 o
 -10   1   2       35.46       28.76      1.87 o
  -9   1   2        5.42        4.17      0.74 o
  -8   1   2        5.36        6.64      0.82 o
  -7   1   2        3.77        3.04      0.53 o
  -6   1   2      305.93      322.22      7.55 o
  -5   1   2      117.56      110.88      3.07 o
  -4   1   2     1277.82     1557.43     32.20 o
  -3   1   2       94.24      117.37      2.92 o
  -2   1   2      291.96      272.55      9.28 o
  -1   1   2        1.21        2.91      1.01 o
   0   1   2      112.51      101.85      5.36 o
   1   1   2      146.88      135.65      3.73 o
   2   1   2      108.14       98.24      4.69 o
   3   1   2      123.40      154.49      5.55 o
   4   1   2      818.84      930.57     28.36 o
   5   1   2       47.51       38.92      2.27 o
   6   1   2        0.17        0.03      0.37 o
   7   1   2       12.49        9.43      2.11 o
   8   1   2       23.47       24.52      3.00 o
   9   1   2       29.64       26.43      2.51 o
  10   1   2       66.08       59.04      3.80 o
  11   1   2        0.37        1.20      1.09 o
 -11   2   2        6.72        7.06      1.21 o
 -10   2   2       10.07        7.38      1.19 o
  -9   2   2        1.44        0.59      0.45 o
  -8   2   2        4.57        2.57      0.57 o
  -7   2   2        0.46        0.45      0.31 o
  -6   2   2       39.94       40.78      1.62 o
  -5   2   2       76.87       77.24      1.98 o
  -4   2   2      349.45      402.07      7.76 o
  -3   2   2       75.49       82.83      2.01 o
  -2   2   2      137.35      133.06      3.71 o
  -1   2   2      241.03      241.67      9.40 o
   0   2   2      398.15      426.65     15.22 o
   1   2   2      206.23      206.14      4.70 o
   2   2   2      622.47      661.42     16.48 o
   3   2   2      157.68      181.24      6.37 o
   4   2   2        0.81        0.13      0.33 o
   5   2   2        0.73        0.16      0.41 o
   6   2   2        4.35        3.10      0.67 o
   7   2   2       70.44       58.88      3.10 o
   8   2   2        0.17       -0.28      0.39 o
   9   2   2       22.46       20.29      2.23 o
  10   2   2       34.66       29.38      2.77 o
  11   2   2       10.14       10.14      1.83 o
 -11   3   2        4.55        7.76      1.44 o
 -10   3   2       23.07       31.24      2.43 o
  -9   3   2       24.45       24.29      1.94 o
  -8   3   2        6.19        6.44      0.83 o
  -7   3   2       26.43       23.98      1.37 o
  -6   3   2      220.72      238.61      5.90 o
  -5   3   2      120.68      129.23      2.91 o
  -4   3   2     1518.76     1834.92     33.68 o
  -3   3   2      598.66      666.34     17.53 o
  -2   3   2       64.25       72.63      1.94 o
  -1   3   2      565.59      579.52     12.20 o
   0   3   2       10.93       12.50      0.64 o
   1   3   2       51.91       40.35      1.26 o
   2   3   2      117.69      125.80      3.30 o
   3   3   2       37.65       41.72      1.77 o
   4   3   2     1085.41     1173.62     28.82 o
   5   3   2       30.60       19.99      1.33 o
   6   3   2        0.70        1.11      0.47 o
   7   3   2        1.34        0.50      0.76 o
   8   3   2       11.66        6.31      2.81 o
   9   3   2      217.80      224.17     15.61 o
  10   3   2      239.54      233.20      9.42 o
 -11   4   2        8.78        5.59      1.21 o
 -10   4   2       72.96       57.86      3.34 o
  -9   4   2        6.99        6.44      1.04 o
  -8   4   2       16.44       18.02      1.57 o
  -7   4   2       37.18       40.31      2.08 o
  -6   4   2        0.13        0.00      0.24 o
  -5   4   2       57.18       69.28      1.68 o
  -4   4   2      244.20      271.24      5.04 o
  -3   4   2       38.71       35.76      0.99 o
  -2   4   2       32.51       51.21      1.46 o
  -1   4   2       21.22       19.80      1.07 o
   0   4   2       75.81       75.66      2.58 o
   1   4   2       66.35       67.38      1.79 o
   2   4   2      111.39      110.68      2.64 o
   3   4   2      515.72      642.92     14.04 o
   4   4   2     1383.32     1581.24     38.48 o
   5   4   2        4.16        3.35      0.59 o
   6   4   2       34.39       24.25      1.63 o
   7   4   2        0.26        0.48      0.42 o
   8   4   2      120.70      111.11      7.55 o
   9   4   2       89.46       82.01      5.03 o
  10   4   2      114.94      115.90      8.36 o
 -11   5   2        7.73       13.67      2.69 o
 -10   5   2      260.72      285.53      9.00 o
  -9   5   2        3.55        4.20      0.96 o
  -8   5   2       12.13        8.06      1.12 o
  -7   5   2       34.69       31.29      2.05 o
  -6   5   2        2.06        2.52      1.02 o
  -5   5   2        1.03        0.57      0.22 o
  -4   5   2       10.40        9.37      0.60 o
  -3   5   2        3.10        2.49      0.38 o
  -2   5   2      867.92      955.23     45.04 o
  -1   5   2       18.34       14.56      0.97 o
   0   5   2       64.95       69.16      2.50 o
   1   5   2      137.87      135.92      3.98 o
   2   5   2       98.99      110.21      2.72 o
   3   5   2       61.96       75.85      2.37 o
   4   5   2        0.25        1.30      0.36 o
   5   5   2        3.54        3.98      0.68 o
   6   5   2        3.38        1.68      0.53 o
   7   5   2        0.64        0.84      0.52 o
   8   5   2        5.85        3.27      1.03 o
   9   5   2       51.95       48.93     10.86 o
  10   5   2       15.96       15.38      3.23 o
 -11   6   2       36.30       51.97      4.01 o
 -10   6   2       61.60       64.51      3.32 o
  -9   6   2        4.11        2.62      1.00 o
  -8   6   2       28.97       27.80      2.44 o
  -7   6   2       21.23       20.06      1.58 o
  -6   6   2      175.64      192.40      5.97 o
  -5   6   2       31.84       27.86      1.11 o
  -4   6   2      589.87      663.50     12.85 o
  -3   6   2       80.92       83.15      2.45 o
  -2   6   2       86.82       73.21      2.62 o
  -1   6   2      279.53      286.58     19.82 o
   0   6   2      573.14      595.50     28.92 o
   1   6   2       61.41       62.27      3.64 o
   2   6   2     1895.78     2107.86     37.90 o
   3   6   2       57.31       63.21      2.56 o
   4   6   2        4.53        6.59      0.74 o
   5   6   2       12.87        9.38      0.90 o
   6   6   2        0.52        0.09      0.40 o
   7   6   2      229.31      228.89      7.12 o
   8   6   2        2.82        2.43      0.73 o
   9   6   2       51.26       52.57      3.53 o
  10   6   2      116.66      121.48      6.14 o
 -10   7   2       26.41       27.88      2.96 o
  -9   7   2        8.05        6.29      1.46 o
  -8   7   2       14.42       15.70      2.60 o
  -7   7   2        4.92        5.34      1.25 o
  -6   7   2       35.21       33.47      2.73 o
  -5   7   2        0.78        0.73      0.35 o
  -4   7   2      207.87      214.63      5.44 o
  -3   7   2      413.15      438.95     13.11 o
  -2   7   2       80.18       78.01      2.86 o
  -1   7   2      397.67      380.34     16.91 o
   0   7   2       77.53       67.66      2.61 o
   1   7   2        8.32        8.09      0.79 o
   2   7   2     1261.54     1400.05     25.55 o
   3   7   2       38.19       37.41      1.60 o
   4   7   2      183.65      182.53      4.90 o
   5   7   2        0.59        0.33      0.38 o
   6   7   2        4.22        4.25      0.75 o
   7   7   2       36.23       25.55      2.25 o
   8   7   2        2.98        0.73      0.67 o
   9   7   2      176.28      201.93      8.56 o
 -10   8   2        0.72        0.09      0.91 o
  -9   8   2        2.44        1.84      0.96 o
  -8   8   2      112.38      114.90      5.75 o
  -7   8   2       98.20      107.16      6.31 o
  -6   8   2        1.34        2.05      0.68 o
  -5   8   2        2.14        1.85      0.46 o
  -4   8   2      278.46      304.76     10.44 o
  -3   8   2       25.28       27.42      1.45 o
  -2   8   2       69.35       77.11      2.94 o
  -1   8   2        8.90        5.92      0.82 o
   0   8   2        0.09        0.16      0.35 o
   1   8   2      128.11      125.73      3.53 o
   2   8   2      139.61      133.07      4.19 o
   3   8   2       42.37       46.08      3.03 o
   4   8   2      149.88      168.35      6.51 o
   5   8   2       15.46       11.83      1.34 o
   6   8   2        1.15        0.54      0.47 o
   7   8   2        6.83        4.98      0.98 o
   8   8   2       45.68       46.93      4.69 o
   9   8   2       56.72       53.86      3.68 o
  -9   9   2       18.14       21.30      2.69 o
  -8   9   2        0.03        1.26      0.99 o
  -7   9   2      120.86      135.54     23.49 o
  -6   9   2       81.60       83.36      4.09 o
  -5   9   2       86.53       80.99      3.53 o
  -4   9   2       67.16       62.42      2.58 o
  -3   9   2       79.25       84.85      2.85 o
  -2   9   2      447.90      469.42     17.77 o
  -1   9   2       25.58       24.57      2.24 o
   0   9   2        6.38        6.42      1.06 o
   1   9   2       74.99       65.30      2.31 o
   2   9   2      139.00      133.36      3.85 o
   3   9   2       17.37       17.33      1.52 o
   4   9   2      129.56      116.57      5.35 o
   5   9   2       33.36       32.79      2.91 o
   6   9   2       26.95       26.10      2.40 o
   7   9   2        1.63        1.89      0.81 o
   8   9   2        0.98        0.61      0.92 o
  -9  10   2        0.50        1.37      1.03 o
  -8  10   2       36.04       31.04      3.11 o
  -7  10   2      137.07      157.89     12.16 o
  -6  10   2      123.03      142.67      7.41 o
  -5  10   2       57.85       69.67      3.77 o
  -4  10   2      165.57      183.36      5.13 o
  -3  10   2        5.65        6.61      0.82 o
  -2  10   2        0.64        0.69      0.38 o
  -1  10   2       36.53       36.01      2.05 o
   0  10   2       68.03       60.00      2.69 o
   1  10   2       33.11       29.30      1.79 o
   2  10   2      783.22      837.79     17.82 o
   3  10   2       81.25       80.58      3.42 o
   4  10   2        9.72       10.26      1.31 o
   5  10   2       15.83       12.02      1.47 o
   6  10   2       15.67       15.04      1.63 o
   7  10   2       63.61       63.78      3.26 o
   8  10   2       28.73       30.03      2.92 o
  -8  11   2       77.94       73.27      5.41 o
  -7  11   2        2.54        3.48      1.28 o
  -6  11   2      340.12      429.15     14.49 o
  -5  11   2       33.46       36.10      2.35 o
  -4  11   2        8.36        7.05      0.90 o
  -3  11   2      119.70      121.66      4.59 o
  -2  11   2        1.65        1.00      0.49 o
  -1  11   2       15.80       14.52      1.93 o
   0  11   2       74.03       70.07      3.07 o
   1  11   2       52.66       43.34      1.96 o
   2  11   2     1316.30     1448.06     29.82 o
   3  11   2       68.68       60.96      3.42 o
   4  11   2        3.67        2.93      1.31 o
   5  11   2       20.69       17.93      2.27 o
   6  11   2        5.44        5.58      1.14 o
   7  11   2       44.67       40.87      5.21 o
  -7  12   2       49.49       53.03      3.90 o
  -6  12   2        3.85        3.25      1.10 o
  -5  12   2        2.13        2.05      0.82 o
  -4  12   2      171.01      182.39      5.33 o
  -3  12   2       50.36       57.89      3.09 o
  -2  12   2       25.45       24.08      1.65 o
  -1  12   2        9.11        8.36      1.20 o
   0  12   2       30.58       29.26      2.07 o
   1  12   2        6.83        3.62      0.77 o
   2  12   2      281.88      253.52     23.53 o
   3  12   2        2.91        1.42      0.75 o
   4  12   2        0.49        0.27      0.60 o
   5  12   2       53.26       61.14      7.75 o
   6  12   2        0.22       -0.72      1.22 o
  -6  13   2       26.78       29.22      4.70 o
  -5  13   2      102.68      114.94      5.71 o
  -4  13   2       44.04       39.62      2.49 o
  -3  13   2       56.78       52.46      2.77 o
  -2  13   2      123.92      124.93      5.79 o
  -1  13   2        5.94        6.55      1.58 o
   0  13   2       48.97       45.26      3.08 o
   1  13   2        2.99        1.57      0.86 o
   2  13   2       11.09       11.69      1.86 o
   3  13   2        0.02        0.59      0.83 o
   4  13   2       79.44       83.42      5.90 o
   5  13   2        8.37        7.22      1.61 o
  -5  14   2      174.81      220.17      8.97 o
  -4  14   2       16.03       19.07      3.32 o
  -3  14   2        0.27       -0.14      0.73 o
  -2  14   2       42.73       44.44      3.27 o
  -1  14   2        2.23        2.08      1.00 o
   0  14   2        2.46        2.36      0.96 o
   1  14   2      109.43      119.83      5.85 o
   2  14   2      116.32      106.73      6.35 o
   3  14   2      204.08      203.85      8.73 o
   4  14   2        5.26        3.95      2.16 o
  -2  15   2       17.91       16.77      2.25 o
  -1  15   2       45.66       52.91      3.73 o
   0  15   2        2.65        1.93      1.03 o
   1  15   2       98.32      102.39     12.37 o
 -11   1   3       30.03       27.32      2.01 o
 -10   1   3        3.59        2.34      0.67 o
  -9   1   3      162.29      157.66      4.76 o
  -8   1   3        3.17        2.13      0.55 o
  -7   1   3       13.14       11.96      1.17 o
  -6   1   3        5.52        4.62      0.75 o
  -5   1   3      155.72      166.11      4.41 o
  -4   1   3        6.53        5.76      0.57 o
  -3   1   3        7.20        5.47      0.55 o
  -2   1   3      400.61      404.91     12.51 o
  -1   1   3     1310.22     1617.34     48.22 o
   0   1   3      779.28      855.39     26.26 o
   1   1   3       31.75       32.41      1.68 o
   2   1   3       33.78       26.83      3.98 o
   3   1   3       28.89       22.84      1.61 o
   4   1   3        2.17        4.06      0.82 o
   5   1   3       23.04       21.90      1.90 o
   6   1   3        1.18        2.17      0.76 o
   7   1   3       15.73       12.88      2.19 o
   8   1   3       47.68       34.57      3.20 o
   9   1   3       39.45       39.18      2.60 o
  10   1   3       17.78       15.49      2.36 o
 -11   2   3       17.32       16.91      1.64 o
 -10   2   3        1.41        1.08      0.57 o
  -9   2   3      834.06      812.96     18.25 o
  -8   2   3       22.32       15.89      1.31 o
  -7   2   3       14.94       17.86      1.26 o
  -6   2   3        2.00        1.40      0.47 o
  -5   2   3      109.47      145.64      5.99 o
  -4   2   3       80.47       92.06      2.36 o
  -3   2   3      193.28      207.76      4.49 o
  -2   2   3        0.14       -0.29      0.20 o
  -1   2   3      932.22     1104.94     26.97 o
   0   2   3      135.08      136.70      4.61 o
   1   2   3      125.84      125.84      4.16 o
   2   2   3       27.65       25.60      1.72 o
   3   2   3      422.98      416.79     13.61 o
   4   2   3      303.68      378.38     12.60 o
   5   2   3      224.25      257.68     12.35 o
   6   2   3       24.97       24.89      2.18 o
   7   2   3       39.85       34.60      2.17 o
   8   2   3       95.75       89.67      3.81 o
   9   2   3        0.26        0.67      0.65 o
  10   2   3       10.27       12.44      1.99 o
 -11   3   3       13.74       17.11      1.92 o
 -10   3   3        0.70        0.57      0.53 o
  -9   3   3       22.80       18.29      1.47 o
  -8   3   3        1.18        0.82      0.44 o
  -7   3   3        0.01       -0.25      0.33 o
  -6   3   3        8.03        6.29      0.73 o
  -5   3   3        4.71        4.41      0.57 o
  -4   3   3        0.45        0.75      0.25 o
  -3   3   3      424.28      484.51      9.51 o
  -2   3   3       77.96       94.19      2.58 o
  -1   3   3      142.18      146.38      4.31 o
   0   3   3      100.07      104.60      3.35 o
   1   3   3       20.08       20.38      1.06 o
   2   3   3       14.92       15.00      0.96 o
   3   3   3       42.87       39.95      1.89 o
   4   3   3       29.61       28.16      2.49 o
   5   3   3      291.15      312.85      8.93 o
   6   3   3       30.63       26.08      2.08 o
   7   3   3        3.91        2.87      0.78 o
   8   3   3      103.51       92.18      3.87 o
   9   3   3        7.62        4.74      1.06 o
  10   3   3        0.07       -0.54      0.74 o
 -11   4   3       16.30       19.27      2.09 o
 -10   4   3        7.60        6.76      1.23 o
  -9   4   3       42.12       34.96      3.05 o
  -8   4   3        1.23        0.22      0.39 o
  -7   4   3      392.92      440.13     10.28 o
  -6   4   3        1.48        1.35      0.42 o
  -5   4   3      177.05      175.98      4.04 o
  -4   4   3      121.12      137.60      2.92 o
  -3   4   3      367.14      393.89      7.17 o
  -2   4   3      354.67      302.78     73.58 o
  -1   4   3       81.18       87.60      1.94 o
   0   4   3      105.47      121.76      3.26 o
   1   4   3      306.07      294.99      6.06 o
   2   4   3       44.32       43.97      1.64 o
   3   4   3        0.03        0.26      0.40 o
   4   4   3       36.53       39.42      3.49 o
   5   4   3       46.75       46.57      2.25 o
   6   4   3       53.27       38.90      2.15 o
   7   4   3        3.53        4.41      1.08 o
   8   4   3       68.96       56.34      2.88 o
   9   4   3       15.64       20.22      1.94 o
 -11   5   3       18.73       10.74      2.14 o
 -10   5   3       20.72       19.24      2.50 o
  -9   5   3       58.11       59.16     10.11 o
  -8   5   3        1.01        1.55      0.64 o
  -7   5   3      292.80      304.87      7.58 o
  -6   5   3       11.86        9.44      0.89 o
  -5   5   3      117.71      124.35      3.07 o
  -4   5   3      128.00      141.08      3.01 o
  -3   5   3      123.74      122.30      2.83 o
  -2   5   3      537.08      619.63     11.84 o
  -1   5   3      489.63      564.78     14.48 o
   0   5   3      181.22      191.20      6.24 o
   1   5   3       70.61       62.34      2.96 o
   2   5   3        0.04        0.87      0.48 o
   3   5   3       25.23       21.04      2.32 o
   4   5   3        0.00        0.06      0.44 o
   5   5   3      210.64      215.42      6.66 o
   6   5   3        0.40        2.51      0.93 o
   7   5   3       15.33       12.58      1.41 o
   8   5   3        1.50        1.02      0.64 o
   9   5   3       12.04       10.88      1.79 o
 -10   6   3        1.30        1.58      1.08 o
  -9   6   3      251.34      255.53     10.29 o
  -8   6   3       26.86       22.39      3.78 o
  -7   6   3      112.92      111.33      5.52 o
  -6   6   3       28.53       27.17      3.85 o
  -5   6   3       36.81       42.32      2.11 o
  -4   6   3        1.87        2.62      0.50 o
  -3   6   3       38.01       42.76      2.18 o
  -2   6   3        6.40        3.31      0.74 o
  -1   6   3      478.87      532.44     13.79 o
   0   6   3        6.47        5.52      0.93 o
   1   6   3       11.04        8.51      0.84 o
   2   6   3       27.49       22.39      1.63 o
   3   6   3        0.80        1.65      0.45 o
   4   6   3        0.52        0.79      0.50 o
   5   6   3      111.06      124.23      4.44 o
   6   6   3       21.85       22.65      1.73 o
   7   6   3      108.92      104.72      4.16 o
   8   6   3        1.27        0.94      0.65 o
   9   6   3        0.52        0.04      0.99 o
 -10   7   3        3.77        3.51      1.41 o
  -9   7   3       43.83       55.08      3.99 o
  -8   7   3       24.19       22.21      2.65 o
  -7   7   3        3.20        2.30      1.06 o
  -6   7   3       17.57       16.78      2.89 o
  -5   7   3       77.83       85.26      3.42 o
  -4   7   3        0.39        0.34      0.36 o
  -3   7   3      431.22      302.34    108.18 o
  -2   7   3       10.85        9.55      1.41 o
  -1   7   3      116.03      108.99      3.84 o
   0   7   3      126.39      121.64      4.16 o
   1   7   3        2.52        2.13      0.45 o
   2   7   3      144.05      133.60      3.85 o
   3   7   3       60.34       60.31      2.81 o
   4   7   3       97.18      101.14      4.48 o
   5   7   3      509.96      532.45     18.73 o
   6   7   3       50.53       49.09      3.25 o
   7   7   3        4.03        5.74      1.37 o
   8   7   3       22.46       15.19      2.16 o
   9   7   3        0.51        0.15      1.39 o
  -9   8   3       49.45       49.76      7.23 o
  -8   8   3       28.91       30.79      3.11 o
  -7   8   3      329.64      373.16     23.71 o
  -6   8   3       14.26       14.12      2.06 o
  -5   8   3       61.05       62.55      3.04 o
  -4   8   3       75.67       76.13      2.68 o
  -3   8   3      120.22      121.38      3.71 o
  -2   8   3      145.00      153.53      8.46 o
  -1   8   3       55.39       52.25      2.42 o
   0   8   3       11.12        6.22      0.91 o
   1   8   3      108.52      101.97      3.21 o
   2   8   3      157.35      150.05      5.29 o
   3   8   3        2.61        2.70      0.75 o
   4   8   3       34.02       31.99      2.21 o
   5   8   3       78.00       72.32      3.38 o
   6   8   3       90.68       80.61      8.56 o
   7   8   3        3.12        0.73      0.78 o
   8   8   3       27.26       22.13      2.57 o
  -9   9   3        4.90        5.73      1.54 o
  -8   9   3       46.55       51.04      5.13 o
  -7   9   3      675.27      793.15     64.19 o
  -6   9   3        0.35        0.28      0.86 o
  -5   9   3        0.04        0.54      0.56 o
  -4   9   3       62.66       61.43      4.69 o
  -3   9   3       30.60       25.62      1.66 o
  -2   9   3      255.58      277.64      8.11 o
  -1   9   3       12.70       12.55      1.29 o
   0   9   3       27.51       27.15      2.10 o
   1   9   3      454.69      461.46     10.72 o
   2   9   3       11.73       10.06      1.23 o
   3   9   3       57.12       52.98      2.72 o
   4   9   3        6.14        5.06      1.06 o
   5   9   3       34.01       28.42      2.30 o
   6   9   3       26.50       21.57      2.04 o
   7   9   3        9.37        5.99      1.88 o
   8   9   3        1.84        4.68      1.40 o
  -8  10   3       20.17       23.46      2.89 o
  -7  10   3      212.28      258.02     14.23 o
  -6  10   3       12.06        8.89      2.07 o
  -5  10   3        6.59        4.41      1.64 o
  -4  10   3        1.29        1.91      0.63 o
  -3  10   3      131.87      128.89      4.64 o
  -2  10   3       16.18       10.32      1.23 o
  -1  10   3      217.24      218.40      6.89 o
   0  10   3        3.08        1.23      0.59 o
   1  10   3        5.10        6.18      1.03 o
   2  10   3      101.88      100.04      3.37 o
   3  10   3      282.76      306.16      9.28 o
   4  10   3       15.20       14.99      1.69 o
   5  10   3       15.56       15.06      2.72 o
   6  10   3        0.89        0.85      0.72 o
   7  10   3       92.55       93.50      5.64 o
  -7  11   3        0.06       -0.18      0.92 o
  -6  11   3        0.82        2.19      1.13 o
  -5  11   3        8.92        9.16      1.36 o
  -4  11   3        0.83        0.86      0.53 o
  -3  11   3      189.54      138.31     43.06 o
  -2  11   3       55.41       55.81      2.77 o
  -1  11   3      146.35      149.76      5.30 o
   0  11   3      214.39      223.26      7.12 o
   1  11   3        0.21        0.08      0.61 o
   2  11   3       79.25       85.26      3.15 o
   3  11   3       12.93       10.02      2.88 o
   4  11   3       70.23       65.98      6.29 o
   5  11   3      198.99      202.63      7.07 o
   6  11   3        4.97        5.61      1.17 o
  -6  12   3       83.00       94.44      7.44 o
  -5  12   3        3.60        3.45      0.96 o
  -4  12   3        3.73        2.98      0.75 o
  -3  12   3        0.14       -0.06      0.52 o
  -2  12   3        5.77        4.92      1.02 o
  -1  12   3       13.59       12.77      1.50 o
   0  12   3      209.83      237.02     14.83 o
   1  12   3       17.94       20.09      2.18 o
   2  12   3      249.28      251.40      6.80 o
   3  12   3        0.28        0.26      0.68 o
   4  12   3        1.13        1.00      0.80 o
   5  12   3       48.48       46.11      3.02 o
  -5  13   3       17.46       16.25      2.64 o
  -4  13   3        5.55        4.18      0.89 o
  -3  13   3        2.09        2.29      0.73 o
  -2  13   3       27.69       25.28      1.85 o
  -1  13   3        0.44       -0.15      0.60 o
   0  13   3      164.36      184.71      5.46 o
   1  13   3      414.79      427.78     10.39 o
   2  13   3        0.36       -0.43      0.62 o
   3  13   3      141.10      126.78      5.94 o
   4  13   3       23.32       21.34      3.54 o
  -3  14   3       86.81       86.85      3.97 o
  -2  14   3        6.43        4.23      1.04 o
  -1  14   3       80.75       83.00      3.86 o
   0  14   3        1.36        1.40      0.83 o
   1  14   3       21.62       27.96      4.22 o
   2  14   3       32.00       27.85      2.93 o
 -11   0   4       75.34       83.37      7.48 o
 -10   0   4       36.68       45.69      3.36 o
  -9   0   4       65.60       58.47      3.59 o
  -8   0   4      377.57      366.18     17.81 o
  -7   0   4       16.00       14.21      2.74 o
  -6   0   4      802.71      886.80     27.44 o
  -5   0   4       32.55       35.09      2.29 o
  -4   0   4       92.65       81.75      2.91 o
  -3   0   4      230.26      260.19      9.05 o
  -2   0   4     1303.12      575.97     25.95 o
  -1   0   4      602.05      773.83     34.07 o
   0   0   4        0.84        1.40      0.59 o
   1   0   4        1.30        2.62      1.14 o
   2   0   4      325.17      331.93     16.18 o
   3   0   4      293.58      332.85     16.36 o
   4   0   4       29.33       31.48      3.07 o
   5   0   4        6.64        6.36      1.63 o
   6   0   4       80.65       83.83      6.15 o
   7   0   4      315.03      359.34     18.32 o
   8   0   4        6.87        6.07      2.08 o
   9   0   4      186.84      196.50     12.14 o
 -11   1   4        4.04        8.16      1.17 o
 -10   1   4       35.08       28.29      1.98 o
  -9   1   4        6.81        6.80      0.98 o
  -8   1   4      188.58      170.09      4.98 o
  -7   1   4       29.45       27.90      2.84 o
  -6   1   4     1198.61     1380.66     29.33 o
  -5   1   4        0.13        0.54      0.37 o
  -4   1   4        4.61        2.80      0.51 o
  -3   1   4       34.62       33.03      2.50 o
  -2   1   4        3.44        1.67      0.79 o
  -1   1   4      288.62      306.44     23.81 o
   0   1   4     1054.68     1275.18     29.53 o
   1   1   4       19.15       22.00      1.47 o
   2   1   4      384.73      415.09     13.86 o
   3   1   4        8.72        8.20      1.26 o
   4   1   4        0.01        0.30      0.51 o
   5   1   4        0.67        0.94      0.70 o
   6   1   4       53.34       53.72      3.29 o
   7   1   4        5.93        2.85      1.00 o
   8   1   4       63.35       60.96      3.85 o
   9   1   4        0.00        0.24      0.71 o
 -11   2   4        0.02       -0.20      0.70 o
 -10   2   4        1.65        3.53      0.81 o
  -9   2   4        0.00        0.04      0.47 o
  -8   2   4      110.90      105.00      3.56 o
  -7   2   4        9.58        9.42      1.00 o
  -6   2   4      242.60      240.92      7.18 o
  -5   2   4        0.58        1.52      0.44 o
  -4   2   4        0.76        1.18      0.30 o
  -3   2   4        0.08        0.00      0.29 o
  -2   2   4       17.04       17.97      1.51 o
  -1   2   4        0.05        0.16      0.33 o
   0   2   4        6.52        7.83      0.74 o
   1   2   4        5.44        4.14      0.71 o
   2   2   4       68.23       66.77      3.74 o
   3   2   4        0.00       -0.26      0.44 o
   4   2   4       20.49       19.04      1.89 o
   5   2   4       26.08       26.81      2.27 o
   6   2   4       17.39       16.10      1.93 o
   7   2   4        6.33        2.82      0.85 o
   8   2   4        1.70        0.37      0.70 o
   9   2   4        4.64        3.95      1.07 o
 -10   3   4       25.83       23.72      1.84 o
  -9   3   4        1.51        1.77      0.63 o
  -8   3   4      371.76      373.19     10.62 o
  -7   3   4        0.23       -0.21      0.41 o
  -6   3   4      697.76      758.51     16.78 o
  -5   3   4       10.29        9.20      0.85 o
  -4   3   4       13.54       14.00      0.88 o
  -3   3   4       30.10       37.43      1.65 o
  -2   3   4        1.15        0.14      0.26 o
  -1   3   4      196.66      203.09      4.88 o
   0   3   4     1909.61     2220.89     67.67 o
   1   3   4      430.44      436.85     10.40 o
   2   3   4       29.52       22.49      1.31 o
   3   3   4      144.92      155.62      5.17 o
   4   3   4       53.10       48.53      2.44 o
   5   3   4       21.30       19.75      1.69 o
   6   3   4       51.30       42.41      2.46 o
   7   3   4        1.28        0.99      0.89 o
   8   3   4      128.59      141.18      6.84 o
   9   3   4       36.43       47.82      2.99 o
 -10   4   4       15.21       15.72      2.56 o
  -9   4   4       41.53       36.26      2.84 o
  -8   4   4      201.84      205.99      6.71 o
  -7   4   4       43.10       44.40      2.39 o
  -6   4   4      277.46      290.29      8.43 o
  -5   4   4       31.54       29.97      1.79 o
  -4   4   4        0.46        1.01      0.34 o
  -3   4   4      119.60      136.20      3.63 o
  -2   4   4      424.35      331.20     90.87 o
  -1   4   4      148.15      182.09      5.48 o
   0   4   4        0.37        0.28      0.36 o
   1   4   4       79.16       71.10      2.35 o
   2   4   4       87.00       81.12      2.68 o
   3   4   4      289.90      309.05      8.90 o
   4   4   4        0.77        0.29      0.51 o
   5   4   4        0.37        0.14      0.50 o
   6   4   4       26.57       23.57      1.89 o
   7   4   4      148.90      159.54      5.76 o
   8   4   4        3.91        2.74      0.87 o
 -10   5   4        7.64        6.96      1.59 o
  -9   5   4        1.98        2.78      1.15 o
  -8   5   4        9.09        4.13      2.14 o
  -7   5   4      224.55      236.01     12.11 o
  -6   5   4      841.56      973.82     48.52 o
  -5   5   4        3.64        2.90      1.01 o
  -4   5   4       49.22       59.85      3.26 o
  -3   5   4        0.17        0.34      0.33 o
  -2   5   4       17.51       16.66      1.49 o
  -1   5   4       32.85       43.78      4.77 o
   0   5   4      106.99      109.89      7.00 o
   1   5   4      456.99      465.50     13.54 o
   2   5   4      587.70      632.71     15.90 o
   3   5   4      187.87      199.29     13.51 o
   4   5   4       57.27       54.47      3.42 o
   5   5   4       17.79       14.62      1.47 o
   6   5   4        6.03        5.37      1.21 o
   7   5   4       44.14       35.26      2.37 o
   8   5   4       22.72       22.03      2.09 o
 -10   6   4        4.14        2.43      1.41 o
  -9   6   4        0.61       -0.04      0.81 o
  -8   6   4      444.18      473.66     24.23 o
  -7   6   4       44.33       45.75      3.68 o
  -6   6   4      859.60      987.07     51.25 o
  -5   6   4        0.61       -0.69      1.18 o
  -4   6   4       14.17       15.00      1.18 o
  -3   6   4        7.90        7.23      1.34 o
  -2   6   4       45.83       43.74      2.28 o
  -1   6   4        5.47        5.51      0.87 o
   0   6   4       10.75       12.59      1.75 o
   1   6   4       32.35       27.47      2.44 o
   2   6   4      383.61      403.33     21.19 o
   3   6   4        0.22        0.65      0.72 o
   4   6   4       69.43       72.80      4.24 o
   5   6   4       80.08       82.31      5.85 o
   6   6   4       89.30       86.55     10.32 o
   7   6   4       44.48       33.08      3.85 o
   8   6   4        4.38        1.22      1.06 o
  -9   7   4       23.61       21.52      2.82 o
  -8   7   4      153.36      167.12      7.83 o
  -7   7   4        9.77        6.83      1.65 o
  -6   7   4      294.89      312.01     18.54 o
  -5   7   4        2.64        1.73      0.92 o
  -4   7   4       41.08       41.42      1.96 o
  -3   7   4       31.09       33.60      3.21 o
  -2   7   4        0.02        0.45      0.48 o
  -1   7   4       18.56       18.28      1.52 o
   0   7   4      732.79      800.34     20.89 o
   1   7   4      147.43      144.90      5.71 o
   2   7   4       18.49       15.62      1.32 o
   3   7   4       76.01       80.87     10.41 o
   4   7   4       28.81       23.50      2.58 o
   5   7   4        0.31       -0.12      1.42 o
   6   7   4        0.01        1.26      0.84 o
   7   7   4        1.03        1.36      0.90 o
  -9   8   4       22.48       21.08      2.88 o
  -8   8   4       37.41       36.72      7.30 o
  -7   8   4       54.55       56.42      4.21 o
  -6   8   4        0.66        0.17      0.84 o
  -5   8   4       14.20       13.29      2.10 o
  -4   8   4      123.05      120.37      3.87 o
  -3   8   4        0.57        0.38      0.39 o
  -2   8   4        0.18        0.50      0.53 o
  -1   8   4        1.91        2.60      0.70 o
   0   8   4       25.57       26.38      2.25 o
   1   8   4      325.65      338.09      8.29 o
   2   8   4        0.04       -0.59      0.39 o
   3   8   4      175.43      170.60      6.04 o
   4   8   4       11.48        9.39      1.75 o
   5   8   4        3.24        1.16      0.98 o
   6   8   4        3.80        2.97      1.16 o
   7   8   4       10.55        7.58      2.05 o
  -8   9   4        3.55        3.09      1.37 o
  -7   9   4      260.31      313.67     12.44 o
  -6   9   4      183.24      219.82     12.42 o
  -5   9   4        1.63        0.81      0.84 o
  -4   9   4        8.73        8.57      1.03 o
  -3   9   4       36.46       39.90      2.23 o
  -2   9   4       78.98       84.82      5.89 o
  -1   9   4       35.06       31.76      2.15 o
   0   9   4        2.87        1.88      0.65 o
   1   9   4      753.28      825.91     21.74 o
   2   9   4      247.58      256.65      6.80 o
   3   9   4       99.28      102.31      4.36 o
   4   9   4       16.27       14.52      1.74 o
   5   9   4        4.80        3.74      1.35 o
   6   9   4       83.69       89.03      5.13 o
  -7  10   4       28.36       26.42      4.34 o
  -6  10   4      326.60      368.48     36.68 o
  -5  10   4        5.24        4.79      1.40 o
  -4  10   4       63.55       54.33     15.17 o
  -3  10   4       20.12       18.64      2.12 o
  -2  10   4        3.73        3.80      0.88 o
  -1  10   4        5.46        3.40      0.86 o
   0  10   4        0.63        1.26      0.64 o
   1  10   4       99.47       99.46      4.85 o
   2  10   4      270.27      286.32      8.43 o
   3  10   4        0.53        0.37      0.67 o
   4  10   4       50.10       51.58      3.84 o
   5  10   4       29.06       23.81      2.76 o
   6  10   4       95.62       74.68      4.72 o
  -6  11   4      141.88      135.75      8.80 o
  -5  11   4       13.13       15.05      3.25 o
  -4  11   4        7.56        7.74      1.22 o
  -3  11   4       29.23       26.74      1.87 o
  -2  11   4       32.88       29.16      2.17 o
  -1  11   4        0.20        0.39      0.65 o
   0  11   4       97.61       99.99      6.23 o
   1  11   4        0.98        0.56      0.63 o
   2  11   4       81.73       79.69      3.19 o
   3  11   4        0.05        0.03      0.69 o
   4  11   4        2.42        1.25      0.85 o
   5  11   4       30.94       33.03      2.64 o
  -5  12   4        4.76        3.89      1.47 o
  -4  12   4       99.19       95.77      3.63 o
  -3  12   4        2.91        3.80      0.87 o
  -2  12   4       22.40       20.68      2.73 o
  -1  12   4        2.30        1.39      0.69 o
   0  12   4       40.78       39.34      3.22 o
   1  12   4      185.23      194.49      6.33 o
   2  12   4        0.00       -0.04      0.60 o
   3  12   4       10.50        9.23      1.52 o
  -4  13   4       14.01       16.07      1.89 o
  -3  13   4       55.50       57.02      2.81 o
  -2  13   4       68.82       70.60      3.53 o
  -1  13   4       77.53       79.71      3.80 o
   0  13   4        7.73        6.47      1.35 o
   1  13   4      237.04      265.39      7.32 o
   2  13   4       13.56       16.29      1.66 o
 -10   1   5        3.73        6.80      1.07 o
  -9   1   5        1.44        1.86      0.68 o
  -8   1   5       56.05       52.26      2.39 o
  -7   1   5      130.33      126.95      4.08 o
  -6   1   5       84.62       85.37      3.08 o
  -5   1   5      208.93      206.43      6.49 o
  -4   1   5        4.70        5.23      1.10 o
  -3   1   5       14.43        9.74      0.83 o
  -2   1   5      107.31      126.99      6.17 o
  -1   1   5       25.65       23.01      2.49 o
   0   1   5        7.37        6.78      0.80 o
   1   1   5      488.06      529.31     13.49 o
   2   1   5      639.48      736.97     23.66 o
   3   1   5        7.55        4.13      1.11 o
   4   1   5      260.33      289.41     10.68 o
   5   1   5       46.71       43.04      6.81 o
   6   1   5       10.71        9.06      1.57 o
   7   1   5       64.48       76.12      4.45 o
   8   1   5       18.68       20.03      3.40 o
 -10   2   5        2.36        1.23      0.79 o
  -9   2   5        4.51        3.75      0.85 o
  -8   2   5        8.05       10.76      1.19 o
  -7   2   5      296.66      326.99      9.55 o
  -6   2   5      406.79      463.35     11.40 o
  -5   2   5     4181.22     5171.33    105.69 o
  -4   2   5        0.36       -0.13      0.39 o
  -3   2   5        5.79        3.35      0.89 o
  -2   2   5       41.47       35.95      1.91 o
  -1   2   5      215.24      233.31      5.77 o
   0   2   5       62.87       69.04      2.67 o
   1   2   5      119.49      131.19      4.40 o
   2   2   5      662.98      775.90     24.78 o
   3   2   5     1866.78     2150.66     64.77 o
   4   2   5      179.41      187.26      7.61 o
   5   2   5        1.61        3.02      2.56 o
   6   2   5        5.16        3.66      0.98 o
   7   2   5        2.98        3.13      0.96 o
   8   2   5      191.27      206.55      7.40 o
 -10   3   5        1.92        3.40      1.26 o
  -9   3   5       19.58       22.97      2.74 o
  -8   3   5       98.72       97.08      4.02 o
  -7   3   5        2.09        2.15      0.71 o
  -6   3   5        1.35        1.13      0.64 o
  -5   3   5       45.65       40.24      2.97 o
  -4   3   5        0.58        0.62      0.54 o
  -3   3   5       29.21       26.06      1.80 o
  -2   3   5       22.49       21.93      1.49 o
  -1   3   5       29.25       30.66      2.98 o
   0   3   5       91.99      106.46      5.68 o
   1   3   5       91.49       85.39      2.89 o
   2   3   5        6.27        7.05      1.06 o
   3   3   5        7.30        7.69      1.12 o
   4   3   5       68.19       70.17      3.30 o
   5   3   5       64.20       68.60      3.37 o
   6   3   5        0.23        0.29      0.67 o
   7   3   5       25.51       23.52      2.19 o
  -9   4   5        0.39        0.83      0.89 o
  -8   4   5        7.36        8.79      1.83 o
  -7   4   5      100.29       97.12      5.35 o
  -6   4   5        0.02        0.16      0.73 o
  -5   4   5      167.86      142.90      6.54 o
  -4   4   5       20.43       22.49      2.44 o
  -3   4   5       26.12       16.19      9.35 o
  -2   4   5       17.40       16.15      2.05 o
  -1   4   5      101.00       82.01      8.84 o
   0   4   5        4.93        2.61      1.23 o
   1   4   5        1.11        0.22      0.50 o
   2   4   5       45.26       44.55      2.64 o
   3   4   5       64.69       61.20      4.81 o
   4   4   5        0.57        0.63      0.85 o
   5   4   5        6.39        8.39      1.75 o
   6   4   5        0.23        0.01      0.79 o
   7   4   5        8.76       11.95      1.69 o
  -9   5   5        9.07        8.35      1.77 o
  -8   5   5       15.67       18.08      2.62 o
  -7   5   5      279.21      301.87     24.15 o
  -6   5   5       80.84       73.20      4.47 o
  -5   5   5      233.13      212.64      8.81 o
  -4   5   5        0.88        0.32      0.78 o
  -3   5   5      129.63       78.63     41.21 o
  -2   5   5       97.86      101.88      4.93 o
  -1   5   5        2.47        4.94      1.13 o
   0   5   5      103.58      106.22      5.16 o
   1   5   5      542.04      583.25     15.11 o
   2   5   5      793.20      956.24     25.80 o
   3   5   5        2.76        1.93      0.94 o
   4   5   5       71.25       69.63      8.60 o
   5   5   5        0.11        0.51      1.83 o
   6   5   5        1.37        3.03      1.43 o
   7   5   5       55.04       60.05      5.65 o
  -9   6   5        4.43        2.29      1.37 o
  -8   6   5        0.59        1.32      1.00 o
  -7   6   5        3.85        2.34      1.23 o
  -6   6   5      132.73      150.31      7.76 o
  -5   6   5      989.86     1079.09     49.50 o
  -4   6   5       71.65       71.34      6.42 o
  -3   6   5       61.20       49.73      5.44 o
  -2   6   5       66.19       78.23      4.23 o
  -1   6   5      103.41      105.79      5.17 o
   0   6   5       16.16       15.02      1.98 o
   1   6   5      223.64      237.46     12.06 o
   2   6   5      391.38      436.51     12.01 o
   3   6   5      557.55      645.87     57.84 o
   4   6   5       22.61       19.14      4.52 o
   5   6   5       17.69       20.15      2.66 o
   6   6   5        1.57        3.13      1.25 o
  -8   7   5       39.55       36.50      3.76 o
  -7   7   5       14.87       14.75      3.42 o
  -6   7   5       22.97       19.53      2.62 o
  -5   7   5        1.02        0.70      0.87 o
  -4   7   5        0.48        0.42      0.58 o
  -3   7   5       32.33       33.56      3.20 o
  -2   7   5        1.46        0.42      0.94 o
  -1   7   5        0.61       -0.05      0.52 o
   0   7   5       96.51      103.02      5.22 o
   1   7   5        3.23        2.67      0.83 o
   2   7   5      148.73      148.84      5.42 o
   3   7   5       72.16       65.55      4.24 o
   4   7   5        2.01        1.76      1.01 o
   5   7   5       18.13       13.42      2.25 o
   6   7   5       13.86       17.24      2.60 o
  -8   8   5        0.99        1.61      1.32 o
  -7   8   5       89.29       92.44      6.61 o
  -6   8   5        0.76       -0.21      0.80 o
  -5   8   5      129.78      118.77      6.26 o
  -4   8   5       27.98       28.06      2.18 o
  -3   8   5        1.66        0.86      0.65 o
  -2   8   5       11.21       13.76      1.93 o
  -1   8   5      105.23      105.26      6.81 o
   0   8   5       11.55        6.56      1.95 o
   1   8   5        6.16        8.07      1.30 o
   2   8   5       29.66       25.84      2.20 o
   3   8   5       45.20       44.77      3.75 o
   4   8   5       25.40       27.28      3.49 o
   5   8   5        1.70        1.57      1.10 o
  -7   9   5      237.59      261.76     14.41 o
  -6   9   5        0.35       -0.12      1.56 o
  -5   9   5       84.57       72.22     10.21 o
  -4   9   5       54.70       40.62      9.91 o
  -3   9   5      148.42      164.91      5.89 o
  -2   9   5       45.97       42.71      4.21 o
  -1   9   5        0.99        0.57      0.59 o
   0   9   5       36.91       38.55      3.01 o
   1   9   5      273.32      292.30      8.93 o
   2   9   5      119.68      135.91      6.79 o
   3   9   5        0.53       -0.07      0.87 o
   4   9   5       35.99       45.90      3.98 o
   5   9   5       28.75       32.31      3.52 o
  -6  10   5        9.08       11.05      2.15 o
  -5  10   5       32.77       30.35      3.37 o
  -4  10   5      103.93      108.61      5.01 o
  -3  10   5      120.61      125.71      4.95 o
  -2  10   5       27.03       26.76      2.61 o
  -1  10   5       18.12       16.22      1.75 o
   0  10   5        0.47        0.13      0.75 o
   1  10   5      154.85      159.67      5.32 o
   2  10   5      102.51      102.46      4.47 o
   3  10   5       48.33       51.56      4.15 o
   4  10   5        5.12        8.63      2.35 o
  -5  11   5        0.00        0.04      0.91 o
  -4  11   5       13.73       16.12      1.94 o
  -3  11   5        0.99        0.17      0.62 o
  -2  11   5        0.22        1.46      0.78 o
  -1  11   5        6.39        6.67      1.29 o
   0  11   5        9.69        8.20      1.21 o
   1  11   5       12.67       12.39      1.62 o
   2  11   5       79.80       75.10      3.28 o
  -2  12   5        2.11        1.63      0.84 o
  -1  12   5       10.58       14.80      2.53 o
   0  12   5       21.25       23.47      1.97 o
  -9   0   6        6.60        2.70      1.29 o
  -8   0   6       35.57       35.03      3.06 o
  -7   0   6      113.63      133.67      6.24 o
  -6   0   6      182.77      204.97      8.31 o
  -5   0   6       33.11       30.45      2.69 o
  -4   0   6     1157.66     1133.25     34.84 o
  -3   0   6        5.50        3.01      1.04 o
  -2   0   6        1.50        1.70      1.17 o
  -1   0   6       20.16       20.16      2.02 o
   0   0   6       67.79       58.64      3.20 o
   1   0   6       41.27       43.01      4.21 o
   2   0   6      110.54      128.11      8.48 o
   3   0   6       24.05       28.77      3.87 o
   4   0   6      512.59      562.94     26.90 o
   5   0   6        9.65       12.69      2.78 o
   6   0   6        8.87       10.93      2.77 o
  -9   1   6       23.33       23.70      2.11 o
  -8   1   6        1.17        2.27      0.85 o
  -7   1   6        8.95        8.82      1.16 o
  -6   1   6      104.78      104.01      5.13 o
  -5   1   6      140.43      123.63     21.63 o
  -4   1   6      132.38      110.26     29.52 o
  -3   1   6       57.78       50.09      1.94 o
  -2   1   6      241.83      216.54      6.86 o
  -1   1   6       31.87       28.67      2.21 o
   0   1   6        0.24        0.44      0.48 o
   1   1   6       29.19       33.01      3.64 o
   2   1   6       44.91       43.25      2.98 o
   3   1   6      760.85      938.18     41.39 o
   4   1   6      293.24      354.42     12.94 o
   5   1   6        7.99        9.38      2.57 o
   6   1   6       26.85       34.27      7.02 o
  -8   2   6        1.66        1.69      1.08 o
  -7   2   6        0.30        0.70      0.87 o
  -6   2   6       19.31       20.72      2.49 o
  -5   2   6       30.50       31.69      2.94 o
  -4   2   6      171.89      110.06     52.05 o
  -3   2   6       30.74       28.90      2.46 o
  -2   2   6       30.53       20.99      2.29 o
  -1   2   6        0.39        0.63      0.69 o
   0   2   6        8.53        6.50      1.17 o
   1   2   6        7.90        9.23      1.11 o
   2   2   6        0.99        1.16      0.69 o
   3   2   6        7.26        7.88      1.50 o
   4   2   6       64.32       72.76      3.74 o
   5   2   6       60.14       69.11      6.26 o
   6   2   6       15.63       18.04      2.29 o
  -8   3   6        0.13        0.57      0.88 o
  -7   3   6       24.36       26.37      3.01 o
  -6   3   6       52.56       43.43      3.53 o
  -5   3   6       93.91       98.38      5.25 o
  -4   3   6        1.56        0.26      0.71 o
  -3   3   6       74.20       73.27      4.03 o
  -2   3   6      249.41      207.24     11.06 o
  -1   3   6       60.80       63.95      3.78 o
   0   3   6       10.61       10.32      1.33 o
   1   3   6       19.41       18.38      1.80 o
   2   3   6       68.68       68.06      4.89 o
   3   3   6      876.30     1078.48     34.66 o
   4   3   6      236.05      269.74     14.62 o
   5   3   6       49.83       49.51      4.16 o
   6   3   6       13.37       18.02      3.71 o
  -8   4   6       11.56       10.63      2.02 o
  -7   4   6       26.64       22.09      4.17 o
  -6   4   6       49.45       46.56      3.83 o
  -5   4   6        1.36       -0.13      1.26 o
  -4   4   6      706.90      609.65    101.76 o
  -3   4   6        1.51        1.82      0.92 o
  -2   4   6        3.20        1.73      0.75 o
  -1   4   6        1.67        2.32      0.93 o
   0   4   6       36.74       36.35      2.42 o
   1   4   6        4.91        2.79      0.91 o
   2   4   6      121.59      132.82     11.18 o
   3   4   6       11.50       11.46      2.09 o
   4   4   6      271.82      306.47     25.59 o
   5   4   6        4.14        7.22      1.83 o
  -8   5   6        3.54        3.75      1.33 o
  -7   5   6        1.57        1.12      0.98 o
  -6   5   6       71.73       74.78      4.74 o
  -5   5   6       28.85       28.06      3.03 o
  -4   5   6      457.64      509.19     17.78 o
  -3   5   6       84.69       77.62      4.33 o
  -2   5   6       51.99       51.29      3.38 o
  -1   5   6        4.26        2.38      0.98 o
   0   5   6        2.79        2.39      0.77 o
   1   5   6        0.01        0.01      0.60 o
   2   5   6        2.85        2.01      1.16 o
   3   5   6       82.37       92.48      5.38 o
   4   5   6      259.81      304.88     12.38 o
   5   5   6       63.23       77.72      5.12 o
  -7   6   6        2.56        2.45      1.23 o
  -6   6   6       37.38       33.67      3.55 o
  -5   6   6       93.89      104.31      5.77 o
  -4   6   6      651.08      655.11     22.22 o
  -3   6   6       79.13       66.02      4.00 o
  -2   6   6      124.98      115.25      5.70 o
  -1   6   6        0.19       -0.41      0.69 o
   0   6   6       45.60       52.12      3.03 o
   1   6   6       32.97       36.76      2.60 o
   2   6   6        5.79        6.97      1.72 o
   3   6   6       38.93       47.03      5.85 o
   4   6   6      182.07      203.48      9.31 o
  -7   7   6       48.97       58.09      6.50 o
  -6   7   6       27.75       28.92      3.39 o
  -5   7   6        0.60        0.40      0.81 o
  -4   7   6        0.39        0.71      0.94 o
  -3   7   6       88.57       88.01      5.45 o
  -2   7   6      101.22       78.67      4.55 o
  -1   7   6       41.14       44.37      3.44 o
   0   7   6       15.10       18.16      2.00 o
   1   7   6        2.77        1.92      1.16 o
   2   7   6       42.84       44.43      3.04 o
   3   7   6      177.42      202.58     15.00 o
   4   7   6      141.42      171.68     14.62 o
  -6   8   6       11.22       15.43      3.20 o
  -5   8   6       24.00       16.72      5.86 o
  -4   8   6      175.68      167.83      8.09 o
  -3   8   6       39.00       39.80      3.24 o
  -2   8   6        2.08        1.52      0.92 o
  -1   8   6        7.51        4.59      1.33 o
   0   8   6        3.37        3.63      1.09 o
   1   8   6       15.92       21.39      2.16 o
   2   8   6      127.31      134.78      8.49 o
   3   8   6        0.39        0.84      1.01 o
  -5   9   6        0.44        0.64      1.08 o
  -4   9   6      312.38      349.73     13.90 o
  -3   9   6       85.33       88.98     10.05 o
  -2   9   6        0.24        1.79      1.02 o
  -1   9   6        6.26        7.93      2.70 o
   0   9   6        0.11       -0.19      1.01 o
   1   9   6        5.06        3.63      1.08 o
   2   9   6       13.27       10.46      1.70 o
  -3  10   6       11.72        9.83      1.86 o
  -2  10   6       37.83       38.88      3.46 o
  -1  10   6        1.87        2.26      1.66 o
   0  10   6       38.73       51.72      3.48 o
  -7   1   7        4.38        4.27      1.49 o
  -6   1   7       12.13       11.63      1.98 o
  -5   1   7        0.74        0.28      0.87 o
  -4   1   7        1.35        2.10      1.09 o
  -3   1   7        7.84        7.41      1.63 o
  -2   1   7       72.18       81.11     14.11 o
  -1   1   7      154.73      138.16      5.05 o
   0   1   7        9.60        8.67      1.58 o
   1   1   7        2.10        2.45      1.63 o
   2   1   7        7.55        6.68      2.22 o
   3   1   7        1.96        2.51      1.57 o
  -6   2   7        2.00        2.48      1.15 o
  -5   2   7        0.06       -1.29      0.95 o
  -4   2   7        2.52        3.12      1.19 o
  -3   2   7       71.63       50.01     12.49 o
  -2   2   7      166.13      155.00      7.44 o
  -1   2   7      290.36      292.39     10.49 o
   0   2   7        2.16        2.57      0.92 o
   1   2   7       50.65       58.99      4.10 o
   2   2   7        9.85       10.64      2.01 o
   3   2   7       51.34       58.10      7.67 o
  -6   3   7        0.85        1.77      1.05 o
  -5   3   7        6.39        8.08      1.93 o
  -4   3   7       24.00       24.88      2.86 o
  -3   3   7        3.92        1.03      1.60 o
  -2   3   7       53.55       41.82      8.33 o
  -1   3   7       48.04       35.64      2.54 o
   0   3   7        6.32        6.55      1.23 o
   1   3   7        0.07        1.92      1.14 o
   2   3   7        2.44        1.76      1.97 o
   3   3   7        0.00        0.42      1.02 o
  -6   4   7       52.82       58.14      4.22 o
  -5   4   7       66.56       63.70      4.28 o
  -4   4   7       97.10       95.64      6.57 o
  -3   4   7      148.57      142.42     10.18 o
  -2   4   7       23.83       19.76      2.59 o
  -1   4   7        1.13        4.18      1.28 o
   0   4   7       10.71       12.67      1.69 o
   1   4   7        6.46        7.98      1.43 o
   2   4   7       56.50       64.42      4.43 o
   3   4   7        0.11        1.51      1.16 o
  -5   5   7       18.82       13.26      2.32 o
  -4   5   7       10.26        7.51      2.61 o
  -3   5   7       22.81       23.90      4.41 o
  -2   5   7       34.89       38.44      4.09 o
  -1   5   7      104.34       88.70      4.09 o
   0   5   7        0.16        0.44      0.80 o
   1   5   7        0.14       -0.38      0.75 o
   2   5   7        0.15        2.78      1.32 o
  -4   6   7        8.53        7.29      1.81 o
  -3   6   7        1.13        1.52      1.83 o
  -2   6   7       29.35       26.23      2.84 o
  -1   6   7       95.34      110.11      4.80 o
   0   6   7        5.44        7.23      1.39 o
   1   6   7       11.76       12.32      1.96 o
  -3   7   7       82.66       86.15      7.99 o
  -2   7   7        6.50        0.78      1.04 o
  -1   7   7        0.02        0.40      0.95 o
   0   7   7        0.20       -0.62      0.77 o
 
